# Supplementary material for: Revision of Partulidae (Gastropoda, Stylommatophora) of Palau, with description of a new genus for an unusual ground-dwelling species
Source: Zookeys. 2016 Sep 1;(614):27–49. doi: 10.3897/zookeys.614.8807 (PMC5027655; doi:10.3897/zookeys.614.8807)
Supplement: XML Treatment for Palaopartula [file zookeys.614.8807-treatment1.xml]

<!DOCTYPE tp:taxon-treatment
  PUBLIC "-//TaxonX//DTD Taxonomic Treatment Publishing DTD v0 20100105//EN" "tax-treatment-NSO.dtd">
<tp:taxon-treatment xmlns:tp="http://www.plazi.org/taxpub"><tp:treatment-meta><kwd-group><label>Taxon classification</label><kwd><named-content content-type="kingdom">Animalia</named-content></kwd><kwd><named-content content-type="order">Stylommatophora</named-content></kwd><kwd><named-content content-type="family">Partulidae</named-content></kwd></kwd-group><mixed-citation publication-type="journal"><person-group><name><surname>Slapcinsky</surname><given-names>John</given-names></name><name><surname>Kraus</surname><given-names>Fred</given-names></name></person-group><article-title>Revision of <tp:taxon-name><tp:taxon-name-part taxon-name-part-type="family">Partulidae</tp:taxon-name-part></tp:taxon-name> (<tp:taxon-name><tp:taxon-name-part taxon-name-part-type="class">Gastropoda</tp:taxon-name-part></tp:taxon-name>, <tp:taxon-name><tp:taxon-name-part taxon-name-part-type="order">Stylommatophora</tp:taxon-name-part></tp:taxon-name>) of Palau, with description of a new genus for an unusual ground-dwelling species</article-title><source>Zookeys</source><day>1</day><month>9</month><year>2016</year><volume>2016</volume><issue>614</issue><fpage>27</fpage><lpage>49</lpage><pub-id pub-id-type="doi">10.3897/zookeys.614.8807</pub-id></mixed-citation></tp:treatment-meta><tp:nomenclature><label>Genus</label><tp:taxon-name>
              <tp:taxon-name-part taxon-name-part-type="genus">Palaopartula</tp:taxon-name-part>
            </tp:taxon-name><tp:taxon-authority>Pilsbry, 1909</tp:taxon-authority><tp:nomenclature-citation-list><tp:nomenclature-citation><tp:taxon-name>
                  <tp:taxon-name-part taxon-name-part-type="genus">Palaopartula</tp:taxon-name-part>
                </tp:taxon-name><comment>Pilsbry, 1909, in <xref ref-type="bibr" rid="B36">Pilsbry 1909–1910</xref>, pages 166, 306.</comment></tp:nomenclature-citation><tp:nomenclature-citation><tp:taxon-name>
                  <tp:taxon-name-part taxon-name-part-type="genus">Palaeopartula</tp:taxon-name-part>
                </tp:taxon-name><comment>Richardson, 1990, page 6 [incorrect subsequent spelling].</comment></tp:nomenclature-citation><tp:nomenclature-citation><tp:taxon-name>
                  <tp:taxon-name-part taxon-name-part-type="genus">Palaopartula</tp:taxon-name-part>
                </tp:taxon-name><comment>Schileyko, 1999, page 271, figure 327.</comment></tp:nomenclature-citation></tp:nomenclature-citation-list></tp:nomenclature><tp:treatment-sec sec-type="type species" id="SECID0EBRAE"><title>Type species.</title><p>
              <italic><tp:taxon-name><tp:taxon-name-part taxon-name-part-type="genus">Partula</tp:taxon-name-part> <tp:taxon-name-part taxon-name-part-type="species">thetis</tp:taxon-name-part></tp:taxon-name></italic> Semper, 1865; by original designation.</p></tp:treatment-sec><tp:treatment-sec sec-type="Content" id="SECID0ERRAE"><title>Content.</title><p>
              <italic><tp:taxon-name><tp:taxon-name-part taxon-name-part-type="genus">Partula</tp:taxon-name-part> <tp:taxon-name-part taxon-name-part-type="species">calypso</tp:taxon-name-part></tp:taxon-name></italic>, <italic><tp:taxon-name><tp:taxon-name-part taxon-name-part-type="genus">Partula</tp:taxon-name-part> <tp:taxon-name-part taxon-name-part-type="species">leucothoe</tp:taxon-name-part></tp:taxon-name></italic>, and <italic><tp:taxon-name><tp:taxon-name-part taxon-name-part-type="genus">Partula</tp:taxon-name-part> <tp:taxon-name-part taxon-name-part-type="species">thetis</tp:taxon-name-part></tp:taxon-name></italic>, all <xref ref-type="bibr" rid="B49">Semper 1865</xref>.</p><!--PageBreak--></tp:treatment-sec><tp:treatment-sec sec-type="distribution" id="SECID0E1SAE"><title>Distribution.</title><p>Known only from Palau.</p></tp:treatment-sec><tp:treatment-sec sec-type="diagnosis" id="SECID0E6SAE"><title>Diagnosis.</title><p>Shell large, elongate, with a tall, relatively flat-sided and acutely pointed spire (Fig. <xref ref-type="fig" rid="F4">4</xref>). Protoconch small, early teleoconch whorls descend rapidly, remaining tightly coiled and narrow. Aperture elongate, with a greatly expanded peristome, its palatal and parietal sides nearly parallel, palatal edge with a slight central thickening, base rounded, parietal edge joining high on the body whorl. Umbilicus very deep and not covered by the parietal callus. Penis long and narrow, divided nearly equally between a main chamber with strong pilasters running its length that are crossed by weaker pilasters and an apical chamber with narrow pilasters or pustules (<xref ref-type="bibr" rid="B25">Kondo 1955</xref>, figs 118–123).</p><fig id="F4" position="float" orientation="portrait"><label>Figure 4.</label><caption><p>Shells of <italic><tp:taxon-name><tp:taxon-name-part taxon-name-part-type="genus">Palaopartula</tp:taxon-name-part></tp:taxon-name></italic>: <bold>A</bold> <italic><tp:taxon-name><tp:taxon-name-part taxon-name-part-type="genus">Palaopartula</tp:taxon-name-part> <tp:taxon-name-part taxon-name-part-type="species">calypso</tp:taxon-name-part></tp:taxon-name></italic>, <named-content xmlns:xlink="http://www.w3.org/1999/xlink" content-type="dwc:institutional_code" xlink:type="simple">ANSP</named-content> 191976 <bold>B</bold> <italic><tp:taxon-name><tp:taxon-name-part taxon-name-part-type="genus">Palaopartula</tp:taxon-name-part> <tp:taxon-name-part taxon-name-part-type="species">leucothoe</tp:taxon-name-part></tp:taxon-name></italic>, <named-content xmlns:xlink="http://www.w3.org/1999/xlink" content-type="dwc:institutional_code" xlink:type="simple">ANSP</named-content> 294471 <bold>C</bold> <italic><tp:taxon-name><tp:taxon-name-part taxon-name-part-type="genus">Palaopartula</tp:taxon-name-part> <tp:taxon-name-part taxon-name-part-type="species">thetis</tp:taxon-name-part></tp:taxon-name></italic>, <abbrev xmlns:xlink="http://www.w3.org/1999/xlink" content-type="institution" xlink:title="Fred Kraus collection" id="ABBRID0EWVAE" xlink:type="simple">FK</abbrev> 2840. Scale bar: 5 mm.</p></caption><graphic xmlns:xlink="http://www.w3.org/1999/xlink" xlink:href="zookeys-614-027-g004.jpg" position="float" orientation="portrait" xlink:type="simple" id="oo_101517.jpg"/></fig></tp:treatment-sec><tp:treatment-sec sec-type="comparisons" id="SECID0EAWAE"><title>Comparisons with other genera.</title><p>
              <italic><tp:taxon-name><tp:taxon-name-part taxon-name-part-type="genus">Palaopartula</tp:taxon-name-part></tp:taxon-name></italic> has historically been grouped with <italic><tp:taxon-name><tp:taxon-name-part taxon-name-part-type="genus">Partula</tp:taxon-name-part></tp:taxon-name></italic>. It differs from <italic><tp:taxon-name><tp:taxon-name-part taxon-name-part-type="genus">Partula</tp:taxon-name-part></tp:taxon-name></italic>, <italic><tp:taxon-name><tp:taxon-name-part taxon-name-part-type="genus">Eua</tp:taxon-name-part></tp:taxon-name></italic>, and <italic><tp:taxon-name><tp:taxon-name-part taxon-name-part-type="genus">Samoana</tp:taxon-name-part></tp:taxon-name></italic> in having a relatively large and more elongate shell with a high and rapidly descending spire (Fig. <xref ref-type="fig" rid="F5">5B–D</xref>). In contrast, <italic><tp:taxon-name><tp:taxon-name-part taxon-name-part-type="genus">Partula</tp:taxon-name-part></tp:taxon-name></italic> (Fig. <xref ref-type="fig" rid="F5">5G–H</xref>), <italic><tp:taxon-name><tp:taxon-name-part taxon-name-part-type="genus">Eua</tp:taxon-name-part></tp:taxon-name></italic> (Fig. <xref ref-type="fig" rid="F5">5E</xref>), and <italic><tp:taxon-name><tp:taxon-name-part taxon-name-part-type="genus">Samoana</tp:taxon-name-part></tp:taxon-name></italic> (Fig. <xref ref-type="fig" rid="F5">5F</xref>) have relatively blunt apices, with rounded whorls that expand relatively rapidly and descend slowly. The height/width ratio range of the three <italic><tp:taxon-name><tp:taxon-name-part taxon-name-part-type="genus">Palaopartula</tp:taxon-name-part></tp:taxon-name></italic> species is 2.0–2.3, versus 1.5–1.9 for the <italic><tp:taxon-name><tp:taxon-name-part taxon-name-part-type="genus">Partula</tp:taxon-name-part></tp:taxon-name></italic>, <italic><tp:taxon-name><tp:taxon-name-part taxon-name-part-type="genus">Eua</tp:taxon-name-part></tp:taxon-name></italic> and <italic><tp:taxon-name><tp:taxon-name-part taxon-name-part-type="genus">Samoana</tp:taxon-name-part></tp:taxon-name></italic> species listed in Appendix <xref ref-type="app" rid="App1">1</xref>. The early teleoconch whorls of <italic><tp:taxon-name><tp:taxon-name-part taxon-name-part-type="genus">Palaopartula</tp:taxon-name-part></tp:taxon-name></italic> are variable in sculpture: <italic><tp:taxon-name><tp:taxon-name-part taxon-name-part-type="genus">Palaopartula</tp:taxon-name-part> <tp:taxon-name-part taxon-name-part-type="species">calypso</tp:taxon-name-part></tp:taxon-name></italic> (Fig. <xref ref-type="fig" rid="F5">5B</xref>) and <italic><tp:taxon-name><tp:taxon-name-part taxon-name-part-type="genus">Palaopartula</tp:taxon-name-part> <tp:taxon-name-part taxon-name-part-type="species">leucothoe</tp:taxon-name-part></tp:taxon-name></italic> (Fig. <xref ref-type="fig" rid="F5">5C</xref>) have pitted spiral striae like most <italic><tp:taxon-name><tp:taxon-name-part taxon-name-part-type="genus">Partula</tp:taxon-name-part></tp:taxon-name></italic> and <italic><tp:taxon-name><tp:taxon-name-part taxon-name-part-type="genus">Samoana</tp:taxon-name-part></tp:taxon-name></italic>, although the spiral striae are much weaker; <italic><tp:taxon-name><tp:taxon-name-part taxon-name-part-type="genus">Palaopartula</tp:taxon-name-part> <tp:taxon-name-part taxon-name-part-type="species">thetis</tp:taxon-name-part></tp:taxon-name></italic> (Fig. <xref ref-type="fig" rid="F5">5D</xref>) is unlike any other partulid in being sculptured with raised axial and spiral sculpture that join to form nodules. The peristome of <italic><tp:taxon-name><tp:taxon-name-part taxon-name-part-type="genus">Palaopartula</tp:taxon-name-part></tp:taxon-name></italic> species is more widely reflected than in any other genus of <tp:taxon-name><tp:taxon-name-part taxon-name-part-type="family">Partulidae</tp:taxon-name-part></tp:taxon-name>, and the parietal edge attaches to the shell higher on the body whorl and does not obstruct the umbilicus, making the umbilicus look particularly deep. <italic><tp:taxon-name><tp:taxon-name-part taxon-name-part-type="genus">Palaopartula</tp:taxon-name-part></tp:taxon-name></italic> differs from <italic><tp:taxon-name><tp:taxon-name-part taxon-name-part-type="genus">Eua</tp:taxon-name-part></tp:taxon-name></italic> in having a long thin penis (Fig. <xref ref-type="fig" rid="F6">6D</xref>), unlike the short broad penis of <italic><tp:taxon-name><tp:taxon-name-part taxon-name-part-type="genus">Eua</tp:taxon-name-part></tp:taxon-name></italic> (Fig. <xref ref-type="fig" rid="F6">6A</xref>). Internally the penis of <italic><tp:taxon-name><tp:taxon-name-part taxon-name-part-type="genus">Palaopartula</tp:taxon-name-part></tp:taxon-name></italic> is divided into two chambers, a main penial chamber and an apical chamber, each with 5–15 longitudinal pilasters; this contrasts with <italic><tp:taxon-name><tp:taxon-name-part taxon-name-part-type="genus">Eua</tp:taxon-name-part></tp:taxon-name></italic>, which has only one chamber with one large fleshy pilaster (<xref ref-type="bibr" rid="B25">Kondo 1955</xref>). The vas deferens of <italic><tp:taxon-name><tp:taxon-name-part taxon-name-part-type="genus">Palaopartula</tp:taxon-name-part></tp:taxon-name></italic> joins the apical chamber laterally rather than joining the penial chamber apically, as in <italic><tp:taxon-name><tp:taxon-name-part taxon-name-part-type="genus">Eua</tp:taxon-name-part></tp:taxon-name></italic>. The penial and apical chambers of <italic><tp:taxon-name><tp:taxon-name-part taxon-name-part-type="genus">Palaopartula</tp:taxon-name-part></tp:taxon-name></italic> are similar in width and length and both contain 5–15 longitudinal pilasters, whereas the penial chamber of <italic><tp:taxon-name><tp:taxon-name-part taxon-name-part-type="genus">Samoana</tp:taxon-name-part></tp:taxon-name></italic> is short and bulbous with only two large pilasters that fuse to form a V (Fig. <xref ref-type="fig" rid="F6">6B</xref>), and the apical chamber is long and narrow and contains 5–10 longitudinal rows of nodules. <italic><tp:taxon-name><tp:taxon-name-part taxon-name-part-type="genus">Palaopartula</tp:taxon-name-part></tp:taxon-name></italic> has an unbranched penial retractor muscle that attaches apically as opposed to the retractor muscle of <italic><tp:taxon-name><tp:taxon-name-part taxon-name-part-type="genus">Samoana</tp:taxon-name-part></tp:taxon-name></italic> which also has a secondary branch that attaches to the penial chamber (Fig. <xref ref-type="fig" rid="F6">6B</xref>). <italic><tp:taxon-name><tp:taxon-name-part taxon-name-part-type="genus">Palaopartula</tp:taxon-name-part></tp:taxon-name></italic> differs from <italic><tp:taxon-name><tp:taxon-name-part taxon-name-part-type="genus">Partula</tp:taxon-name-part></tp:taxon-name></italic> in having a narrow and usually tapering penis, whereas <italic><tp:taxon-name><tp:taxon-name-part taxon-name-part-type="genus">Partula</tp:taxon-name-part></tp:taxon-name></italic> has a more variable penis that is usually apically inflated and strongly curved (<xref ref-type="bibr" rid="B25">Kondo 1955</xref>). In <italic><tp:taxon-name><tp:taxon-name-part taxon-name-part-type="genus">Palaopartula</tp:taxon-name-part></tp:taxon-name></italic>, the pilasters in both chambers fuse to form a ridge between the chambers, unlike <italic><tp:taxon-name><tp:taxon-name-part taxon-name-part-type="genus">Partula</tp:taxon-name-part></tp:taxon-name></italic>, which has pilasters that do not fuse to form a ridge between the two chambers (Fig. <xref ref-type="fig" rid="F6">6E</xref>). The vas deferens of <italic><tp:taxon-name><tp:taxon-name-part taxon-name-part-type="genus">Palaopartula</tp:taxon-name-part></tp:taxon-name></italic> remains narrow for its entire length whereas the vas deferens of <italic><tp:taxon-name><tp:taxon-name-part taxon-name-part-type="genus">Partula</tp:taxon-name-part></tp:taxon-name></italic> broadens before entering the apical chamber. Molecular data also do not support placement of <italic><tp:taxon-name><tp:taxon-name-part taxon-name-part-type="genus">Palaopartula</tp:taxon-name-part></tp:taxon-name></italic> within <italic><tp:taxon-name><tp:taxon-name-part taxon-name-part-type="genus">Partula</tp:taxon-name-part></tp:taxon-name></italic> <!--PageBreak-->(<xref ref-type="bibr" rid="B27">Lee et al. 2014</xref>) but link it instead with <italic><tp:taxon-name><tp:taxon-name-part taxon-name-part-type="genus">Samoana</tp:taxon-name-part></tp:taxon-name></italic>, from which it differs radically in shell and genital morphology. Accordingly, we here resurrect <italic><tp:taxon-name><tp:taxon-name-part taxon-name-part-type="genus">Palaopartula</tp:taxon-name-part></tp:taxon-name></italic>.</p><fig id="F5" position="float" orientation="portrait"><label>Figure 5.</label><caption><p>Apical sculpture of partulid genera: <bold>A</bold> <italic><tp:taxon-name><tp:taxon-name-part taxon-name-part-type="genus">Sphendone</tp:taxon-name-part> <tp:taxon-name-part taxon-name-part-type="species">insolita</tp:taxon-name-part></tp:taxon-name></italic> sp. n., holotype, <named-content xmlns:xlink="http://www.w3.org/1999/xlink" content-type="dwc:institutional_code" xlink:type="simple">UF</named-content> 425857 <bold>B</bold> <italic><tp:taxon-name><tp:taxon-name-part taxon-name-part-type="genus">Palaopartula</tp:taxon-name-part> <tp:taxon-name-part taxon-name-part-type="species">calypso</tp:taxon-name-part></tp:taxon-name></italic>, <named-content xmlns:xlink="http://www.w3.org/1999/xlink" content-type="dwc:institutional_code" xlink:type="simple">ANSP</named-content> 191976 <bold>C</bold> <italic><tp:taxon-name><tp:taxon-name-part taxon-name-part-type="genus">Palaopartula</tp:taxon-name-part> <tp:taxon-name-part taxon-name-part-type="species">leucothoe</tp:taxon-name-part></tp:taxon-name></italic>, <named-content xmlns:xlink="http://www.w3.org/1999/xlink" content-type="dwc:institutional_code" xlink:type="simple">ANSP</named-content> 294471 <bold>D</bold> <italic><tp:taxon-name><tp:taxon-name-part taxon-name-part-type="genus">Palaopartula</tp:taxon-name-part> <tp:taxon-name-part taxon-name-part-type="species">thetis</tp:taxon-name-part></tp:taxon-name></italic>, <abbrev xmlns:xlink="http://www.w3.org/1999/xlink" content-type="institution" xlink:title="Fred Kraus collection" id="ABBRID0EMEAG" xlink:type="simple">FK</abbrev> 2840 <bold>E</bold> <italic><tp:taxon-name><tp:taxon-name-part taxon-name-part-type="genus">Eua</tp:taxon-name-part> <tp:taxon-name-part taxon-name-part-type="species">zebrina</tp:taxon-name-part></tp:taxon-name></italic> (Gould, 1847), <named-content xmlns:xlink="http://www.w3.org/1999/xlink" content-type="dwc:institutional_code" xlink:type="simple">UF</named-content> 158688 <bold>F</bold> <italic><tp:taxon-name><tp:taxon-name-part taxon-name-part-type="genus">Samoana</tp:taxon-name-part> <tp:taxon-name-part taxon-name-part-type="species">strigata</tp:taxon-name-part></tp:taxon-name></italic> (Reeve, 1850), <named-content xmlns:xlink="http://www.w3.org/1999/xlink" content-type="dwc:institutional_code" xlink:type="simple">UF</named-content> 192725 <bold>G</bold> <italic><tp:taxon-name><tp:taxon-name-part taxon-name-part-type="genus">Partula</tp:taxon-name-part> <tp:taxon-name-part taxon-name-part-type="species">gibba</tp:taxon-name-part></tp:taxon-name></italic> Ferussac, 1821, <named-content xmlns:xlink="http://www.w3.org/1999/xlink" content-type="dwc:institutional_code" xlink:type="simple">UF</named-content> 195878 <bold>H</bold> <italic><tp:taxon-name><tp:taxon-name-part taxon-name-part-type="genus">Partula</tp:taxon-name-part> <tp:taxon-name-part taxon-name-part-type="species">varia</tp:taxon-name-part></tp:taxon-name></italic> Broderip, 1832, <named-content xmlns:xlink="http://www.w3.org/1999/xlink" content-type="dwc:institutional_code" xlink:type="simple">UF</named-content> 158682. Scale bar: 5 mm except 2.5 mm for <italic><tp:taxon-name><tp:taxon-name-part taxon-name-part-type="genus">Palaopartula</tp:taxon-name-part></tp:taxon-name></italic> species.</p></caption><graphic xmlns:xlink="http://www.w3.org/1999/xlink" xlink:href="zookeys-614-027-g005.jpg" position="float" orientation="portrait" xlink:type="simple" id="oo_101518.jpg"/></fig><fig id="F6" position="float" orientation="portrait"><label>Figure 6.</label><caption><p>Schematic summary of penial anatomy of partulid genera, from <xref ref-type="bibr" rid="B25">Kondo (1955)</xref> and <xref ref-type="bibr" rid="B47">Schileyko (1999)</xref>: <bold>A</bold> <italic><tp:taxon-name><tp:taxon-name-part taxon-name-part-type="genus">Eua</tp:taxon-name-part></tp:taxon-name></italic> <bold>B</bold> <italic><tp:taxon-name><tp:taxon-name-part taxon-name-part-type="genus">Samoana</tp:taxon-name-part></tp:taxon-name></italic> <bold>C</bold> <italic><tp:taxon-name><tp:taxon-name-part taxon-name-part-type="genus">Sphendone</tp:taxon-name-part></tp:taxon-name></italic> <bold>D</bold> <italic><tp:taxon-name><tp:taxon-name-part taxon-name-part-type="genus">Palaopartula</tp:taxon-name-part></tp:taxon-name></italic> <bold>E</bold> <italic><tp:taxon-name><tp:taxon-name-part taxon-name-part-type="genus">Partula</tp:taxon-name-part></tp:taxon-name></italic>. <abbrev xmlns:xlink="http://www.w3.org/1999/xlink" id="ABBRID0EKJAG" xlink:type="simple">AC<def><p> = apical chamber</p></def></abbrev>; <abbrev xmlns:xlink="http://www.w3.org/1999/xlink" id="ABBRID0ESJAG" xlink:type="simple">EP<def><p> = epiphallus</p></def></abbrev>; <abbrev xmlns:xlink="http://www.w3.org/1999/xlink" id="ABBRID0EYJAG" xlink:type="simple">F<def><p> = flagellum</p></def></abbrev>, <abbrev xmlns:xlink="http://www.w3.org/1999/xlink" id="ABBRID0E5JAG" xlink:type="simple">PP<def><p> = penial pilasters</p></def></abbrev>; <abbrev xmlns:xlink="http://www.w3.org/1999/xlink" id="ABBRID0EEKAG" xlink:type="simple">PR<def><p> = penial retractor muscle</p></def></abbrev>; and <abbrev xmlns:xlink="http://www.w3.org/1999/xlink" id="ABBRID0EMKAG" xlink:type="simple">VD<def><p> = vas deferens</p></def></abbrev>.</p></caption><graphic xmlns:xlink="http://www.w3.org/1999/xlink" xlink:href="zookeys-614-027-g006.jpg" position="float" orientation="portrait" xlink:type="simple" id="oo_101519.jpg"/></fig></tp:treatment-sec><tp:treatment-sec sec-type="remarks" id="SECID0EXKAG"><title>Remarks.</title><p>This genus is isolated to the west of all previously named partulid genera (Fig. <xref ref-type="fig" rid="F7">7</xref>). The species are arboreal, with <italic><tp:taxon-name><tp:taxon-name-part taxon-name-part-type="genus">Palaopartula</tp:taxon-name-part> <tp:taxon-name-part taxon-name-part-type="species">thetis</tp:taxon-name-part></tp:taxon-name></italic> typically being found in <italic><tp:taxon-name><tp:taxon-name-part taxon-name-part-type="genus">Pandanus</tp:taxon-name-part></tp:taxon-name></italic> leaf axils (<abbrev xmlns:xlink="http://www.w3.org/1999/xlink" content-type="institution" xlink:title="Fred Kraus collection" id="ABBRID0ESLAG" xlink:type="simple">FK</abbrev>, pers. obs.). Judging by genetic distances, <italic><tp:taxon-name><tp:taxon-name-part taxon-name-part-type="genus">Palaopartula</tp:taxon-name-part></tp:taxon-name></italic> is distantly related to <italic><tp:taxon-name><tp:taxon-name-part taxon-name-part-type="genus">Partula</tp:taxon-name-part></tp:taxon-name></italic> but clusters more closely to the other partulid genera (Fig. <xref ref-type="fig" rid="F8">8</xref>), although we are unable to polarize this network to determine directionality of evolution.</p><fig id="F7" position="float" orientation="portrait"><label>Figure 7.</label><caption><p>Geographic ranges of the five partulid genera. Map modified from <xref ref-type="bibr" rid="B27">Lee et al. (2014)</xref>.</p></caption><graphic xmlns:xlink="http://www.w3.org/1999/xlink" xlink:href="zookeys-614-027-g007.jpg" position="float" orientation="portrait" xlink:type="simple" id="oo_101520.jpg"/></fig><fig id="F8" position="float" orientation="portrait"><label>Figure 8.</label><caption><p>An unrooted network of partial <abbrev xmlns:xlink="http://www.w3.org/1999/xlink" xlink:title="cytochrome oxidase I" id="ABBRID0ECNAG" xlink:type="simple">COI</abbrev> sequences (540 bp for <italic><tp:taxon-name><tp:taxon-name-part taxon-name-part-type="genus">Sphendone</tp:taxon-name-part></tp:taxon-name></italic>, 655 bp for the other species) of <tp:taxon-name><tp:taxon-name-part taxon-name-part-type="family">Partulidae</tp:taxon-name-part></tp:taxon-name> constructed using MrBayes as implemented in Geneious version 6.1.7. Node labels are posterior probabilities. The scale bar is equal to 2% sequence divergence.</p></caption><graphic xmlns:xlink="http://www.w3.org/1999/xlink" xlink:href="zookeys-614-027-g008.jpg" position="float" orientation="portrait" xlink:type="simple" id="oo_101521.jpg"/></fig></tp:treatment-sec><tp:treatment-sec><!--Section generated to contain objects referenced in tp:taxon-treatment.--><app id="App1"><title>Appendix 1</title><sec sec-type="Specimens examined" id="SECID0EVYBI"><title>Specimens examined</title><p>
            <italic><tp:taxon-name><tp:taxon-name-part taxon-name-part-type="genus">Eua</tp:taxon-name-part> <tp:taxon-name-part taxon-name-part-type="species">expansa</tp:taxon-name-part></tp:taxon-name></italic> (Pease 1872): Samoa: Savaii Island, near Salailua, L. Price, November 1965 (<named-content xmlns:xlink="http://www.w3.org/1999/xlink" content-type="dwc:institutional_code" xlink:type="simple">UF</named-content> 485789, 3 shells).</p><p>
            <italic><tp:taxon-name><tp:taxon-name-part taxon-name-part-type="genus">Eua</tp:taxon-name-part> <tp:taxon-name-part taxon-name-part-type="species">zebrina</tp:taxon-name-part></tp:taxon-name></italic> (Gould 1846): American Samoa: Tutuila Island (<named-content xmlns:xlink="http://www.w3.org/1999/xlink" content-type="dwc:institutional_code" xlink:type="simple">UF</named-content> 158688, 22 shells), C. M. Dumbauld, March 1941 (<named-content xmlns:xlink="http://www.w3.org/1999/xlink" content-type="dwc:institutional_code" xlink:type="simple">UF</named-content> 29715, 3 shells).</p><p>
            <italic><tp:taxon-name><tp:taxon-name-part taxon-name-part-type="genus">Palaopartula</tp:taxon-name-part> <tp:taxon-name-part taxon-name-part-type="species">calypso</tp:taxon-name-part></tp:taxon-name></italic> <xref ref-type="bibr" rid="B49">Semper 1865</xref>: Palau: Babeldaob Island, Oikull, <named-content xmlns:xlink="http://www.w3.org/1999/xlink" content-type="dwc:verbatimCoordinates" xlink:type="simple"><named-content content-type="geo-json" specific-use="{&#34;type&#34;:&#34;Point&#34;,&#34;coordinates&#34;:[-134.583300,7.412200]}" id="NCID0E31BI" xlink:type="simple">7.4122°N, 134.5833°E</named-content></named-content>, F. G. Thompson, 17 October 1985 (<named-content xmlns:xlink="http://www.w3.org/1999/xlink" content-type="dwc:institutional_code" xlink:type="simple">UF</named-content> 248936, 1 shell); Koror Island, small ridge, <named-content xmlns:xlink="http://www.w3.org/1999/xlink" content-type="dwc:verbatimCoordinates" xlink:type="simple"><named-content content-type="geo-json" specific-use="{&#34;type&#34;:&#34;Point&#34;,&#34;coordinates&#34;:[-134.500100,7.344400]}" id="NCID0EM2BI" xlink:type="simple">7.3444°N, 134.5001°E</named-content></named-content>, F. G. Thompson, 13 October 1985 (<named-content xmlns:xlink="http://www.w3.org/1999/xlink" content-type="dwc:institutional_code" xlink:type="simple">UF</named-content> 248833, 2 shells); South Babelthaup Island, D. Thaanum (<named-content xmlns:xlink="http://www.w3.org/1999/xlink" content-type="dwc:institutional_code" xlink:type="simple">ANSP</named-content> 191976, 18 shells).</p><p>
            <italic><tp:taxon-name><tp:taxon-name-part taxon-name-part-type="genus">Palaopartula</tp:taxon-name-part> <tp:taxon-name-part taxon-name-part-type="species">leucothoe</tp:taxon-name-part></tp:taxon-name></italic> <xref ref-type="bibr" rid="B49">Semper 1865</xref>: Palau (<named-content xmlns:xlink="http://www.w3.org/1999/xlink" content-type="dwc:institutional_code" xlink:type="simple">ANSP</named-content> 294471, 5 shells).</p><p>
            <italic><tp:taxon-name><tp:taxon-name-part taxon-name-part-type="genus">Palaopartula</tp:taxon-name-part> <tp:taxon-name-part taxon-name-part-type="species">thetis</tp:taxon-name-part></tp:taxon-name></italic> <xref ref-type="bibr" rid="B49">Semper 1865</xref>: Palau: Ngermalk Island, <named-content xmlns:xlink="http://www.w3.org/1999/xlink" content-type="dwc:verbatimCoordinates" xlink:type="simple"><named-content content-type="geo-json" specific-use="{&#34;type&#34;:&#34;Point&#34;,&#34;coordinates&#34;:[-134.458300,7.335100]}" id="NCID0ES4BI" xlink:type="simple">7.3351°N, 134.4583°E</named-content></named-content>, F. G. Thompson, 10 October 1985 (<named-content xmlns:xlink="http://www.w3.org/1999/xlink" content-type="dwc:institutional_code" xlink:type="simple">UF</named-content> 248593, 1 shell); Ngeruktabel Island: along trail to German Lighthouse, <named-content xmlns:xlink="http://www.w3.org/1999/xlink" content-type="dwc:verbatimCoordinates" xlink:type="simple"><named-content content-type="geo-json" specific-use="{&#34;type&#34;:&#34;Point&#34;,&#34;coordinates&#34;:[-134.449300,7.260000]}" id="NCID0EC5BI" xlink:type="simple">7.2600°N, 134.4493°W</named-content></named-content>, F. Kraus, 24 August 1998 (<abbrev xmlns:xlink="http://www.w3.org/1999/xlink" content-type="institution" xlink:title="Fred Kraus collection" id="ABBRID0EH5BI" xlink:type="simple">FK</abbrev> 2840, 4 shells); at ruins of Japanese artillery battery, F. G. Thompson, 23 October 1985 (<named-content xmlns:xlink="http://www.w3.org/1999/xlink" content-type="dwc:institutional_code" xlink:type="simple">UF</named-content> 248688, 3 shells); northeast side of island, T. M. Iliffe, 11 February 1985 (<named-content xmlns:xlink="http://www.w3.org/1999/xlink" content-type="dwc:institutional_code" xlink:type="simple">UF</named-content> 265851, 5 shells); South Babelthaup Island, D. Thaanum (<named-content xmlns:xlink="http://www.w3.org/1999/xlink" content-type="dwc:institutional_code" xlink:type="simple">ANSP</named-content> 191960, 13 shells); Ulong Islands: west island, northwest shore, R. I. Crombie, 16 January 1995 (<named-content xmlns:xlink="http://www.w3.org/1999/xlink" content-type="dwc:institutional_code" xlink:type="simple">UF</named-content> 252891, 9 shells).</p><p>
            <italic><tp:taxon-name><tp:taxon-name-part taxon-name-part-type="genus">Partula</tp:taxon-name-part> <tp:taxon-name-part taxon-name-part-type="species">affinis</tp:taxon-name-part></tp:taxon-name></italic> Pease 1868: French Polynesia: Society Islands: Tahiti Island, Faarumai, W. H. Pease (<named-content xmlns:xlink="http://www.w3.org/1999/xlink" content-type="dwc:institutional_code" xlink:type="simple">UF</named-content> 192743, 30 shells).</p><p>
            <italic><tp:taxon-name><tp:taxon-name-part taxon-name-part-type="genus">Partula</tp:taxon-name-part> <tp:taxon-name-part taxon-name-part-type="species">arguta</tp:taxon-name-part></tp:taxon-name></italic> Pease 1864: French Polynesia: Society Islands: Huahine Island, A. Garrett (<named-content xmlns:xlink="http://www.w3.org/1999/xlink" content-type="dwc:institutional_code" xlink:type="simple">UF</named-content> 111866, 6 shells).</p><p>
            <italic><tp:taxon-name><tp:taxon-name-part taxon-name-part-type="genus">Partula</tp:taxon-name-part> <tp:taxon-name-part taxon-name-part-type="species">auriculata</tp:taxon-name-part></tp:taxon-name></italic> Broderip 1832: French Polynesia: Society Islands: Raiatea Island, A. Garrett (<named-content xmlns:xlink="http://www.w3.org/1999/xlink" content-type="dwc:institutional_code" xlink:type="simple">UF</named-content> 490635, 27 shells); W. J. Clench (<named-content xmlns:xlink="http://www.w3.org/1999/xlink" content-type="dwc:institutional_code" xlink:type="simple">UF</named-content> 192745, 29 shells).</p><p>
            <italic><tp:taxon-name><tp:taxon-name-part taxon-name-part-type="genus">Partula</tp:taxon-name-part> <tp:taxon-name-part taxon-name-part-type="species">caledonica</tp:taxon-name-part></tp:taxon-name></italic> Pfeiffer 1862: Vanuatu: Efate, Teouma Bay, along coast road, L. Price, 23 November 1972 (<named-content xmlns:xlink="http://www.w3.org/1999/xlink" content-type="dwc:institutional_code" xlink:type="simple">UF</named-content> 484595, 4 shells).</p><p>
            <italic><tp:taxon-name><tp:taxon-name-part taxon-name-part-type="genus">Partula</tp:taxon-name-part> <tp:taxon-name-part taxon-name-part-type="species">callifera</tp:taxon-name-part></tp:taxon-name></italic> Pfeiffer 1857: French Polynesia: Society Islands: Raiatea Island, A. Garrett (<named-content xmlns:xlink="http://www.w3.org/1999/xlink" content-type="dwc:institutional_code" xlink:type="simple">UF</named-content> 490681, 1 shell).</p><p>
            <italic><tp:taxon-name><tp:taxon-name-part taxon-name-part-type="genus">Partula</tp:taxon-name-part> <tp:taxon-name-part taxon-name-part-type="species">carteriensis</tp:taxon-name-part></tp:taxon-name></italic> (Quoy &amp; Gaimard 1832): Papua New Guinea: New Ireland Province: St. Matthias Island, W. J. Eyerdam (<named-content xmlns:xlink="http://www.w3.org/1999/xlink" content-type="dwc:institutional_code" xlink:type="simple">UF</named-content> 185667, 5 shells).</p><p>
            <italic><tp:taxon-name><tp:taxon-name-part taxon-name-part-type="genus">Partula</tp:taxon-name-part> <tp:taxon-name-part taxon-name-part-type="species">citrina</tp:taxon-name-part></tp:taxon-name></italic> Pease 1866: French Polynesia: Society Islands: Raiatea Island, A. Garrett (<named-content xmlns:xlink="http://www.w3.org/1999/xlink" content-type="dwc:institutional_code" xlink:type="simple">UF</named-content> 111915, 4 shells).</p><!--PageBreak--><p>
            <italic><tp:taxon-name><tp:taxon-name-part taxon-name-part-type="genus">Partula</tp:taxon-name-part> <tp:taxon-name-part taxon-name-part-type="species">crassilabris</tp:taxon-name-part></tp:taxon-name></italic> Pease 1866: French Polynesia: Society Islands: Raiatea Island, W. J. Clench (<named-content xmlns:xlink="http://www.w3.org/1999/xlink" content-type="dwc:institutional_code" xlink:type="simple">UF</named-content> 192733, 34 shells).</p><p>
            <italic><tp:taxon-name><tp:taxon-name-part taxon-name-part-type="genus">Partula</tp:taxon-name-part> <tp:taxon-name-part taxon-name-part-type="species">dentifera</tp:taxon-name-part></tp:taxon-name></italic> Pfeiffer 1853: French Polynesia: Society Islands: Raiatea Island, W. J. Clench (<named-content xmlns:xlink="http://www.w3.org/1999/xlink" content-type="dwc:institutional_code" xlink:type="simple">UF</named-content> 111914, 8 shells).</p><p>
            <italic><tp:taxon-name><tp:taxon-name-part taxon-name-part-type="genus">Partula</tp:taxon-name-part> <tp:taxon-name-part taxon-name-part-type="species">faba</tp:taxon-name-part></tp:taxon-name></italic> Martyn 1784: French Polynesia: Society Islands: Raiatea Island, A. Garrett (<named-content xmlns:xlink="http://www.w3.org/1999/xlink" content-type="dwc:institutional_code" xlink:type="simple">UF</named-content> 490636, 15 shells).</p><p>
            <italic><tp:taxon-name><tp:taxon-name-part taxon-name-part-type="genus">Partula</tp:taxon-name-part> <tp:taxon-name-part taxon-name-part-type="species">flexuosa</tp:taxon-name-part></tp:taxon-name></italic> Hartman 1885: Solomon Islands: New Georgia Islands, Gizo Island (<named-content xmlns:xlink="http://www.w3.org/1999/xlink" content-type="dwc:institutional_code" xlink:type="simple">UF</named-content> 410366, 1 shell).</p><p>
            <italic><tp:taxon-name><tp:taxon-name-part taxon-name-part-type="genus">Partula</tp:taxon-name-part> <tp:taxon-name-part taxon-name-part-type="species">formosa</tp:taxon-name-part></tp:taxon-name></italic> Garrett 1884: French Polynesia: Society Islands: Raiatea Island, Fatimu (<named-content xmlns:xlink="http://www.w3.org/1999/xlink" content-type="dwc:institutional_code" xlink:type="simple">UF</named-content> 111935, 11 shells).</p><p>
            <italic><tp:taxon-name><tp:taxon-name-part taxon-name-part-type="genus">Partula</tp:taxon-name-part> <tp:taxon-name-part taxon-name-part-type="species">fusca</tp:taxon-name-part></tp:taxon-name></italic> Pease 1866: French Polynesia: Society Islands: Raiatea Island, western Vaioara Valley (<named-content xmlns:xlink="http://www.w3.org/1999/xlink" content-type="dwc:institutional_code" xlink:type="simple">UF</named-content> 111942, 7 shells).</p><p>
            <italic><tp:taxon-name><tp:taxon-name-part taxon-name-part-type="genus">Partula</tp:taxon-name-part> <tp:taxon-name-part taxon-name-part-type="species">garretti</tp:taxon-name-part></tp:taxon-name></italic> Pease 1864: French Polynesia: Society Islands: Raiatea Island: W. H. Pease (<named-content xmlns:xlink="http://www.w3.org/1999/xlink" content-type="dwc:institutional_code" xlink:type="simple">UF</named-content> 111963, 4 shells); (<named-content xmlns:xlink="http://www.w3.org/1999/xlink" content-type="dwc:institutional_code" xlink:type="simple">UF</named-content> 158657, 18 shells).</p><p>
            <italic><tp:taxon-name><tp:taxon-name-part taxon-name-part-type="genus">Partula</tp:taxon-name-part> <tp:taxon-name-part taxon-name-part-type="species">gibba</tp:taxon-name-part></tp:taxon-name></italic> Ferussac 1821: Mariana Islands: Guam Island, W. H. Eshnaur (<named-content xmlns:xlink="http://www.w3.org/1999/xlink" content-type="dwc:institutional_code" xlink:type="simple">UF</named-content> 195878, 7 shells).</p><p>
            <italic><tp:taxon-name><tp:taxon-name-part taxon-name-part-type="genus">Partula</tp:taxon-name-part> <tp:taxon-name-part taxon-name-part-type="species">guamensis</tp:taxon-name-part></tp:taxon-name></italic> Pfeiffer 1846: Federated States of Micronesia: Pohnpei Island, W. H. Pease (<named-content xmlns:xlink="http://www.w3.org/1999/xlink" content-type="dwc:institutional_code" xlink:type="simple">UF</named-content> 192739, 6 shells).</p><p>
            <italic><tp:taxon-name><tp:taxon-name-part taxon-name-part-type="genus">Partula</tp:taxon-name-part> <tp:taxon-name-part taxon-name-part-type="species">hebe</tp:taxon-name-part></tp:taxon-name></italic> Pfeiffer 1846: French Polynesia: Society Islands: Raiatea Island: W. H. Pease (<named-content xmlns:xlink="http://www.w3.org/1999/xlink" content-type="dwc:institutional_code" xlink:type="simple">UF</named-content> 195879, 19 shells); Apoa Valley (<named-content xmlns:xlink="http://www.w3.org/1999/xlink" content-type="dwc:institutional_code" xlink:type="simple">UF</named-content> 111996, 15 shells).</p><p>
            <italic><tp:taxon-name><tp:taxon-name-part taxon-name-part-type="genus">Partula</tp:taxon-name-part> <tp:taxon-name-part taxon-name-part-type="species">hyalina</tp:taxon-name-part></tp:taxon-name></italic> Broderip 1832: French Polynesia: Society Islands: Tahiti Island, A. Garrett (<named-content xmlns:xlink="http://www.w3.org/1999/xlink" content-type="dwc:institutional_code" xlink:type="simple">UF</named-content> 112002, 6 shells).</p><p>
            <italic><tp:taxon-name><tp:taxon-name-part taxon-name-part-type="genus">Partula</tp:taxon-name-part> <tp:taxon-name-part taxon-name-part-type="species">imperforata</tp:taxon-name-part></tp:taxon-name></italic> Pfeiffer 1877: French Polynesia: Society Islands (<named-content xmlns:xlink="http://www.w3.org/1999/xlink" content-type="dwc:institutional_code" xlink:type="simple">UF</named-content> 112013, 4 shells).</p><p>
            <italic><tp:taxon-name><tp:taxon-name-part taxon-name-part-type="genus">Partula</tp:taxon-name-part> <tp:taxon-name-part taxon-name-part-type="species">lugubris</tp:taxon-name-part></tp:taxon-name></italic> Pease 1864: French Polynesia: Society Islands: Tahiti Island, H. J. Armstrong (<named-content xmlns:xlink="http://www.w3.org/1999/xlink" content-type="dwc:institutional_code" xlink:type="simple">UF</named-content> 192734, 18 shells).</p><p>
            <italic><tp:taxon-name><tp:taxon-name-part taxon-name-part-type="genus">Partula</tp:taxon-name-part> <tp:taxon-name-part taxon-name-part-type="species">lutea</tp:taxon-name-part></tp:taxon-name></italic> Lesson 1831: French Polynesia: Society Islands: Bora Bora Island, W. H. Pease (<named-content xmlns:xlink="http://www.w3.org/1999/xlink" content-type="dwc:institutional_code" xlink:type="simple">UF</named-content> 192737, 31 shells).</p><p>
            <italic><tp:taxon-name><tp:taxon-name-part taxon-name-part-type="genus">Partula</tp:taxon-name-part> <tp:taxon-name-part taxon-name-part-type="species">macgillivrayi</tp:taxon-name-part></tp:taxon-name></italic> Pfeiffer 1855: Vanuatu (<named-content xmlns:xlink="http://www.w3.org/1999/xlink" content-type="dwc:institutional_code" xlink:type="simple">UF</named-content> 112033, 6 shells).</p><p>
            <italic><tp:taxon-name><tp:taxon-name-part taxon-name-part-type="genus">Partula</tp:taxon-name-part> <tp:taxon-name-part taxon-name-part-type="species">micans</tp:taxon-name-part></tp:taxon-name></italic> Pfeiffer 1853: Papua New Guinea, P. Dautzenberg (<named-content xmlns:xlink="http://www.w3.org/1999/xlink" content-type="dwc:institutional_code" xlink:type="simple">UF</named-content> 112035, 15 shells).</p><p>
            <italic><tp:taxon-name><tp:taxon-name-part taxon-name-part-type="genus">Partula</tp:taxon-name-part> <tp:taxon-name-part taxon-name-part-type="species">mooreana</tp:taxon-name-part></tp:taxon-name></italic> Hartman 1880: French Polynesia: Society Islands: Moorea Island, A. Garrett (<named-content xmlns:xlink="http://www.w3.org/1999/xlink" content-type="dwc:institutional_code" xlink:type="simple">UF</named-content> 112037, 8 shells).</p><p>
            <italic><tp:taxon-name><tp:taxon-name-part taxon-name-part-type="genus">Partula</tp:taxon-name-part> <tp:taxon-name-part taxon-name-part-type="species">navigatoria</tp:taxon-name-part></tp:taxon-name></italic> Pfeiffer 1850: French Polynesia: Society Islands: Raiatea Island, Western Vaioara Valley (<named-content xmlns:xlink="http://www.w3.org/1999/xlink" content-type="dwc:institutional_code" xlink:type="simple">UF</named-content> 112039, 8 shells).</p><p>
            <italic><tp:taxon-name><tp:taxon-name-part taxon-name-part-type="genus">Partula</tp:taxon-name-part> <tp:taxon-name-part taxon-name-part-type="species">otaheitana</tp:taxon-name-part></tp:taxon-name></italic> (Bruguiere 1789): French Polynesia: Society Islands: Tahiti Island, Faarumai Paune, W. H. Pease (<named-content xmlns:xlink="http://www.w3.org/1999/xlink" content-type="dwc:institutional_code" xlink:type="simple">UF</named-content> 112056, 6 shells).</p><p>
            <italic><tp:taxon-name><tp:taxon-name-part taxon-name-part-type="genus">Partula</tp:taxon-name-part> <tp:taxon-name-part taxon-name-part-type="species">planilabra</tp:taxon-name-part></tp:taxon-name></italic> Pease 1864: French Polynesia: Society Islands: Tahaa Island, A. Garrett (<named-content xmlns:xlink="http://www.w3.org/1999/xlink" content-type="dwc:institutional_code" xlink:type="simple">UF</named-content> 112067, 9 shells).</p><p>
            <italic><tp:taxon-name><tp:taxon-name-part taxon-name-part-type="genus">Partula</tp:taxon-name-part> <tp:taxon-name-part taxon-name-part-type="species">radiata</tp:taxon-name-part></tp:taxon-name></italic> Garrett 1884: French Polynesia: Society Islands: Raiatea Island, A. Garrett (<named-content xmlns:xlink="http://www.w3.org/1999/xlink" content-type="dwc:institutional_code" xlink:type="simple">UF</named-content> 112070, 6 shells).</p><p>
            <italic><tp:taxon-name><tp:taxon-name-part taxon-name-part-type="genus">Partula</tp:taxon-name-part> <tp:taxon-name-part taxon-name-part-type="species">radiolata</tp:taxon-name-part></tp:taxon-name></italic> Pfeiffer 1846: Mariana Islands: Guam Island, N side of Route 7, 5.0 mi E of Route 6, F. Kraus, 17 May 1995 (<named-content xmlns:xlink="http://www.w3.org/1999/xlink" content-type="dwc:institutional_code" xlink:type="simple">UF</named-content> 281058, 20 shells).</p><p>
            <italic><tp:taxon-name><tp:taxon-name-part taxon-name-part-type="genus">Partula</tp:taxon-name-part> <tp:taxon-name-part taxon-name-part-type="species">rosea</tp:taxon-name-part></tp:taxon-name></italic> Broderip 1832: French Polynesia: Society Islands: Huahine Island, A. Garrett (<named-content xmlns:xlink="http://www.w3.org/1999/xlink" content-type="dwc:institutional_code" xlink:type="simple">UF</named-content> 112096, 4 shells).</p><!--PageBreak--><p>
            <italic><tp:taxon-name><tp:taxon-name-part taxon-name-part-type="genus">Partula</tp:taxon-name-part> <tp:taxon-name-part taxon-name-part-type="species">rustica</tp:taxon-name-part></tp:taxon-name></italic> Pease 1866: French Polynesia: Society Islands: Raiatea Island, W. J. Clench (<named-content xmlns:xlink="http://www.w3.org/1999/xlink" content-type="dwc:institutional_code" xlink:type="simple">UF</named-content> 192740, 37 shells).</p><p>
            <italic><tp:taxon-name><tp:taxon-name-part taxon-name-part-type="genus">Partula</tp:taxon-name-part> <tp:taxon-name-part taxon-name-part-type="species">similaris</tp:taxon-name-part></tp:taxon-name></italic> Hartman 1886: Papua New Guinea: Milne Bay Province: Woodlark Island, Guasopa, <named-content xmlns:xlink="http://www.w3.org/1999/xlink" content-type="dwc:verbatimCoordinates" xlink:type="simple"><named-content content-type="geo-json" specific-use="{&#34;type&#34;:&#34;Point&#34;,&#34;coordinates&#34;:[152.943900,-9.224100]}" id="NCID0EEUCI" xlink:type="simple">9.2241°S, 152.9439°E</named-content></named-content>, J. Slapcinsky, 23 January 2003 (<named-content xmlns:xlink="http://www.w3.org/1999/xlink" content-type="dwc:institutional_code" xlink:type="simple">UF</named-content> 328339, 50 shells).</p><p>
            <italic><tp:taxon-name><tp:taxon-name-part taxon-name-part-type="genus">Partula</tp:taxon-name-part> <tp:taxon-name-part taxon-name-part-type="species">suturalis</tp:taxon-name-part></tp:taxon-name></italic> Pfeiffer 1855: French Polynesia: Society Islands: Moorea Island, A. Garrett (<named-content xmlns:xlink="http://www.w3.org/1999/xlink" content-type="dwc:institutional_code" xlink:type="simple">UF</named-content> 490638, 7 shells).</p><p>
            <italic><tp:taxon-name><tp:taxon-name-part taxon-name-part-type="genus">Partula</tp:taxon-name-part> <tp:taxon-name-part taxon-name-part-type="species">taeniata</tp:taxon-name-part></tp:taxon-name></italic> Mörch 1850: French Polynesia: Society Islands: Moorea Island, A. Garrett (<named-content xmlns:xlink="http://www.w3.org/1999/xlink" content-type="dwc:institutional_code" xlink:type="simple">UF</named-content> 112134, 4 shells).</p><p>
            <italic><tp:taxon-name><tp:taxon-name-part taxon-name-part-type="genus">Partula</tp:taxon-name-part> <tp:taxon-name-part taxon-name-part-type="species">thalia</tp:taxon-name-part></tp:taxon-name></italic> Garrett 1884: French Polynesia: Society Islands: Raiatea Island, W. J. Clench (<named-content xmlns:xlink="http://www.w3.org/1999/xlink" content-type="dwc:institutional_code" xlink:type="simple">UF</named-content> 158680, 16 shells).</p><p>
            <italic><tp:taxon-name><tp:taxon-name-part taxon-name-part-type="genus">Partula</tp:taxon-name-part> <tp:taxon-name-part taxon-name-part-type="species">turneri</tp:taxon-name-part></tp:taxon-name></italic> Pfeiffer 1860: Vanuatu: Anatom Island (<named-content xmlns:xlink="http://www.w3.org/1999/xlink" content-type="dwc:institutional_code" xlink:type="simple">UF</named-content> 112150, 4 shells).</p><p>
            <italic><tp:taxon-name><tp:taxon-name-part taxon-name-part-type="genus">Partula</tp:taxon-name-part> <tp:taxon-name-part taxon-name-part-type="species">umbilicata</tp:taxon-name-part></tp:taxon-name></italic> Pease 1866: Samoa: Upolu Island (<named-content xmlns:xlink="http://www.w3.org/1999/xlink" content-type="dwc:institutional_code" xlink:type="simple">UF</named-content> 192724, 18 shells).</p><p>
            <italic><tp:taxon-name><tp:taxon-name-part taxon-name-part-type="genus">Partula</tp:taxon-name-part> <tp:taxon-name-part taxon-name-part-type="species">varia</tp:taxon-name-part></tp:taxon-name></italic> Broderip 1832: French Polynesia: Society Islands: Huahine Island, T. Dranga (<named-content xmlns:xlink="http://www.w3.org/1999/xlink" content-type="dwc:institutional_code" xlink:type="simple">UF</named-content> 158682, 21 shells).</p><p>
            <italic><tp:taxon-name><tp:taxon-name-part taxon-name-part-type="genus">Samoana</tp:taxon-name-part> <tp:taxon-name-part taxon-name-part-type="species">abbreviata</tp:taxon-name-part></tp:taxon-name></italic> (Mousson 1869): American Samoa: Tutuila Island: T. Dranga (<named-content xmlns:xlink="http://www.w3.org/1999/xlink" content-type="dwc:institutional_code" xlink:type="simple">UF</named-content> 192741, 14 shells); (<named-content xmlns:xlink="http://www.w3.org/1999/xlink" content-type="dwc:institutional_code" xlink:type="simple">UF</named-content> 158646, 8 shells).</p><p>
            <italic><tp:taxon-name><tp:taxon-name-part taxon-name-part-type="genus">Samoana</tp:taxon-name-part> <tp:taxon-name-part taxon-name-part-type="species">conica</tp:taxon-name-part></tp:taxon-name></italic> (Gould 1846): Samoa: Upolu Island, H. J. Armstrong (<named-content xmlns:xlink="http://www.w3.org/1999/xlink" content-type="dwc:institutional_code" xlink:type="simple">UF</named-content> 192732, 14 shells).</p><p>
            <italic><tp:taxon-name><tp:taxon-name-part taxon-name-part-type="genus">Samoana</tp:taxon-name-part> <tp:taxon-name-part taxon-name-part-type="species">fragilis</tp:taxon-name-part></tp:taxon-name></italic> (Ferussac 1821): Northern Mariana Islands: Rota Island, Water Cave, S. Bauman, 2 April 1996 (<named-content xmlns:xlink="http://www.w3.org/1999/xlink" content-type="dwc:institutional_code" xlink:type="simple">UF</named-content> 481329, 1 shell).</p><p>
            <italic><tp:taxon-name><tp:taxon-name-part taxon-name-part-type="genus">Samoana</tp:taxon-name-part> <tp:taxon-name-part taxon-name-part-type="species">ganymedes</tp:taxon-name-part></tp:taxon-name></italic> (Pfeiffer 1846): French Polynesia: Marquesas Islands (<named-content xmlns:xlink="http://www.w3.org/1999/xlink" content-type="dwc:institutional_code" xlink:type="simple">UF</named-content> 195874, 2 shells).</p><p>
            <italic><tp:taxon-name><tp:taxon-name-part taxon-name-part-type="genus">Samoana</tp:taxon-name-part> <tp:taxon-name-part taxon-name-part-type="species">inflata</tp:taxon-name-part></tp:taxon-name></italic> (Reeve 1842): French Polynesia: Marquesas Islands, A. Garrett (<named-content xmlns:xlink="http://www.w3.org/1999/xlink" content-type="dwc:institutional_code" xlink:type="simple">UF</named-content> 490663, 3 shells).</p><p>
            <italic><tp:taxon-name><tp:taxon-name-part taxon-name-part-type="genus">Samoana</tp:taxon-name-part> <tp:taxon-name-part taxon-name-part-type="species">strigata</tp:taxon-name-part></tp:taxon-name></italic> (Reeve 1850): French Polynesia: Marquesas Islands: Nuku Hiva Island, W. H. Pease (<named-content xmlns:xlink="http://www.w3.org/1999/xlink" content-type="dwc:institutional_code" xlink:type="simple">UF</named-content> 192725, 26 shells).</p></sec></app></tp:treatment-sec><ref-list><ref id="B36"><mixed-citation xmlns:xlink="http://www.w3.org/1999/xlink" xlink:type="simple">
          <person-group><name name-style="western"><surname>Pilsbry</surname><given-names>HA</given-names></name></person-group> (<year>1909–1910</year>) <source>Manual of Conchology, Structural and Systematic. Vol. 20, <italic><tp:taxon-name><tp:taxon-name-part taxon-name-part-type="genus">Caecilioides</tp:taxon-name-part></tp:taxon-name></italic>, <italic><tp:taxon-name><tp:taxon-name-part taxon-name-part-type="genus">Glessula</tp:taxon-name-part></tp:taxon-name></italic> and <tp:taxon-name><tp:taxon-name-part taxon-name-part-type="family">Partulidae</tp:taxon-name-part></tp:taxon-name>.</source> <publisher-name>Academy of Natural Sciences</publisher-name>, <publisher-loc>Philadelphia</publisher-loc>, <size units="page">154 pp</size>.</mixed-citation></ref><ref id="B49"><mixed-citation xmlns:xlink="http://www.w3.org/1999/xlink" xlink:type="simple">
          <person-group><name name-style="western"><surname>Semper</surname><given-names>O</given-names></name></person-group> (<year>1865</year>) <article-title>Description de trois espèces nouvelles du genre <italic><tp:taxon-name><tp:taxon-name-part taxon-name-part-type="genus">Partula</tp:taxon-name-part></tp:taxon-name></italic>.</article-title> <source>Journal de Conchyliologie</source> <volume>13</volume>: <fpage>417</fpage>–<lpage>422</lpage>.</mixed-citation></ref><ref id="B25"><mixed-citation xmlns:xlink="http://www.w3.org/1999/xlink" xlink:type="simple">
          <person-group><name name-style="western"><surname>Kondo</surname><given-names>Y</given-names></name></person-group> (<year>1955</year>) <source>A revision of the family <tp:taxon-name><tp:taxon-name-part taxon-name-part-type="family">Partulidae</tp:taxon-name-part></tp:taxon-name></source>. <comment>PhD Thesis</comment>, <publisher-loc>Cambridge, Harvard University</publisher-loc>, <publisher-loc>Massachusetts</publisher-loc>.</mixed-citation></ref><ref id="B47"><mixed-citation xmlns:xlink="http://www.w3.org/1999/xlink" xlink:type="simple">
          <person-group><name name-style="western"><surname>Schileyko</surname><given-names>AA</given-names></name></person-group> (<year>1999</year>) <article-title>Treatise on recent terrestrial pulmonate molluscs, Part 3. <tp:taxon-name><tp:taxon-name-part taxon-name-part-type="family">Partulidae</tp:taxon-name-part></tp:taxon-name>, <tp:taxon-name><tp:taxon-name-part taxon-name-part-type="family">Aillyidae</tp:taxon-name-part></tp:taxon-name>, <tp:taxon-name><tp:taxon-name-part taxon-name-part-type="family">Bulimulidae</tp:taxon-name-part></tp:taxon-name>, <tp:taxon-name><tp:taxon-name-part taxon-name-part-type="family">Orthalicidae</tp:taxon-name-part></tp:taxon-name>, <tp:taxon-name><tp:taxon-name-part taxon-name-part-type="family">Megaspiridae</tp:taxon-name-part></tp:taxon-name>, <tp:taxon-name><tp:taxon-name-part taxon-name-part-type="family">Urocoptidae</tp:taxon-name-part></tp:taxon-name>.</article-title> <source>Ruthenica</source>, <supplement>Supplement</supplement> <volume>2</volume>: <fpage>262</fpage>–<lpage>436</lpage>.</mixed-citation></ref><ref id="B27"><mixed-citation xmlns:xlink="http://www.w3.org/1999/xlink" xlink:type="simple">
          <person-group><name name-style="western"><surname>Lee</surname><given-names>T</given-names></name><name name-style="western"><surname>Li</surname><given-names>J</given-names></name><name name-style="western"><surname>Churchill</surname><given-names>CKC</given-names></name><name name-style="western"><surname>Ó Foighil</surname><given-names>D</given-names></name></person-group> (<year>2014</year>) <article-title>Evolutionary history of a vanishing radiation: isolation-dependent persistence and diversification in Pacific Island partulid tree snails.</article-title> <source>BMC Evolutionary Biology</source> <volume>14</volume>: <lpage>202</lpage>. doi: <ext-link xlink:type="simple" ext-link-type="doi" xlink:href="10.1186/s12862-014-0202-3">10.1186/s12862-014-0202-3</ext-link></mixed-citation></ref></ref-list></tp:taxon-treatment>
