# Supplementary material for: Revision of Partulidae (Gastropoda, Stylommatophora) of Palau, with description of a new genus for an unusual ground-dwelling species
Source: Zookeys. 2016 Sep 1;(614):27–49. doi: 10.3897/zookeys.614.8807 (PMC5027655; doi:10.3897/zookeys.614.8807)
Supplement: XML Treatment for Sphendone [file zookeys.614.8807-treatment2.xml]

<!DOCTYPE tp:taxon-treatment
  PUBLIC "-//TaxonX//DTD Taxonomic Treatment Publishing DTD v0 20100105//EN" "tax-treatment-NSO.dtd">
<tp:taxon-treatment xmlns:tp="http://www.plazi.org/taxpub"><tp:treatment-meta><kwd-group><label>Taxon classification</label><kwd><named-content content-type="kingdom">Animalia</named-content></kwd><kwd><named-content content-type="order">Stylommatophora</named-content></kwd><kwd><named-content content-type="family">Partulidae</named-content></kwd></kwd-group><mixed-citation publication-type="journal"><person-group><name><surname>Slapcinsky</surname><given-names>John</given-names></name><name><surname>Kraus</surname><given-names>Fred</given-names></name></person-group><article-title>Revision of <tp:taxon-name><tp:taxon-name-part taxon-name-part-type="family">Partulidae</tp:taxon-name-part></tp:taxon-name> (<tp:taxon-name><tp:taxon-name-part taxon-name-part-type="class">Gastropoda</tp:taxon-name-part></tp:taxon-name>, <tp:taxon-name><tp:taxon-name-part taxon-name-part-type="order">Stylommatophora</tp:taxon-name-part></tp:taxon-name>) of Palau, with description of a new genus for an unusual ground-dwelling species</article-title><source>Zookeys</source><day>1</day><month>9</month><year>2016</year><volume>2016</volume><issue>614</issue><fpage>27</fpage><lpage>49</lpage><pub-id pub-id-type="doi">10.3897/zookeys.614.8807</pub-id></mixed-citation></tp:treatment-meta><tp:nomenclature><label>Genus</label><tp:taxon-name>
              <tp:taxon-name-part taxon-name-part-type="genus">Sphendone</tp:taxon-name-part>
              <object-id xmlns:xlink="http://www.w3.org/1999/xlink" content-type="zoobank" xlink:type="simple">http://zoobank.org/FBC28415-B5A9-4549-B4CC-27D0F7B9850B</object-id>
            </tp:taxon-name><tp:taxon-status xmlns:xlink="http://www.w3.org/1999/xlink" xlink:type="simple">gen. n.</tp:taxon-status></tp:nomenclature><tp:treatment-sec sec-type="type species" id="SECID0E3OAG"><title>Type species.</title><p><italic><tp:taxon-name><tp:taxon-name-part taxon-name-part-type="genus">Sphendone</tp:taxon-name-part> <tp:taxon-name-part taxon-name-part-type="species">insolita</tp:taxon-name-part></tp:taxon-name></italic> sp. n.</p></tp:treatment-sec><tp:treatment-sec sec-type="Content" id="SECID0EMPAG"><title>Content.</title><p>One species, <italic><tp:taxon-name><tp:taxon-name-part taxon-name-part-type="genus">Sphendone</tp:taxon-name-part> <tp:taxon-name-part taxon-name-part-type="species">insolita</tp:taxon-name-part></tp:taxon-name></italic> sp. n.</p></tp:treatment-sec><tp:treatment-sec sec-type="diagnosis" id="SECID0E3PAG"><title>Diagnosis.</title><p>Shell obese-pupoid (Fig. <xref ref-type="fig" rid="F3">3B</xref>), protoconch sculptured with growth lines, strongest near the apical suture (Fig. <xref ref-type="fig" rid="F5">5A</xref>); spiral sculpture absent or consisting of very weak and inconsistent striae. Wavy spiral striae become progressively stronger and clearer on the penultimate and body whorls. The final half of the body whorl does not extend beyond the penultimate whorl (Fig. <xref ref-type="fig" rid="F3">3A–B</xref>). Peristome widely expanded and reflexed, palatal and parietal margins nearly parallel, base evenly rounded. Palatal margin with slight central thickening; parietal margin attaching to body whorl at level of umbilicus. Penis relatively long and narrow, sculptured with approximately 10 longitudinal pilasters that coalesce to form a ridge between the penis and a very short and thin-walled apical chamber with about 10 thin and widely spaced pilasters. The vas deferens and penial-retractor muscle enter at the penis apex. Oviduct usually contains only one (sometimes two) eggs or embryos.</p></tp:treatment-sec><tp:treatment-sec sec-type="comparisons" id="SECID0EOQAG"><title>Comparisons with other genera.</title><p>The shells of <italic><tp:taxon-name><tp:taxon-name-part taxon-name-part-type="genus">Eua</tp:taxon-name-part></tp:taxon-name></italic>, <italic><tp:taxon-name><tp:taxon-name-part taxon-name-part-type="genus">Samoana</tp:taxon-name-part></tp:taxon-name></italic>, <italic><tp:taxon-name><tp:taxon-name-part taxon-name-part-type="genus">Palaopartula</tp:taxon-name-part></tp:taxon-name></italic>, and <italic><tp:taxon-name><tp:taxon-name-part taxon-name-part-type="genus">Partula</tp:taxon-name-part></tp:taxon-name></italic> are not pupoid in shape; they are attenuated apically. The protoconch of the new species lacks strong spiral striae or pitting, unlike the strong striae of <italic><tp:taxon-name><tp:taxon-name-part taxon-name-part-type="genus">Eua</tp:taxon-name-part></tp:taxon-name></italic>, or the pitted striae of <italic><tp:taxon-name><tp:taxon-name-part taxon-name-part-type="genus">Palaopartula</tp:taxon-name-part></tp:taxon-name></italic>, <italic><tp:taxon-name><tp:taxon-name-part taxon-name-part-type="genus">Partula</tp:taxon-name-part></tp:taxon-name></italic>, and <italic><tp:taxon-name><tp:taxon-name-part taxon-name-part-type="genus">Samoana</tp:taxon-name-part></tp:taxon-name></italic>. <italic><tp:taxon-name><tp:taxon-name-part taxon-name-part-type="genus">Sphendone</tp:taxon-name-part></tp:taxon-name></italic> is similar only to <italic><tp:taxon-name><tp:taxon-name-part taxon-name-part-type="genus">Eua</tp:taxon-name-part></tp:taxon-name></italic> in the apical insertion of the vas deferens into the penis, unlike the lateral insertion into the apical chamber in <italic><tp:taxon-name><tp:taxon-name-part taxon-name-part-type="genus">Samoana</tp:taxon-name-part></tp:taxon-name></italic>, <italic><tp:taxon-name><tp:taxon-name-part taxon-name-part-type="genus">Palaopartula</tp:taxon-name-part></tp:taxon-name></italic>, and <italic><tp:taxon-name><tp:taxon-name-part taxon-name-part-type="genus">Partula</tp:taxon-name-part></tp:taxon-name></italic> (Figure <xref ref-type="fig" rid="F6">6</xref>). However, <italic><tp:taxon-name><tp:taxon-name-part taxon-name-part-type="genus">Sphendone</tp:taxon-name-part></tp:taxon-name></italic> shares an elongate, two-chambered penis with <italic><tp:taxon-name><tp:taxon-name-part taxon-name-part-type="genus">Samoana</tp:taxon-name-part></tp:taxon-name></italic>, <italic><tp:taxon-name><tp:taxon-name-part taxon-name-part-type="genus">Palaopartula</tp:taxon-name-part></tp:taxon-name></italic>, and <italic><tp:taxon-name><tp:taxon-name-part taxon-name-part-type="genus">Partula</tp:taxon-name-part></tp:taxon-name></italic> that is distinctly different from the short, broad penis with a single chamber found in <italic><tp:taxon-name><tp:taxon-name-part taxon-name-part-type="genus">Eua</tp:taxon-name-part></tp:taxon-name></italic>. The apical chamber of <italic><tp:taxon-name><tp:taxon-name-part taxon-name-part-type="genus">Sphendone</tp:taxon-name-part></tp:taxon-name></italic> is very short, unlike <italic><tp:taxon-name><tp:taxon-name-part taxon-name-part-type="genus">Samoana</tp:taxon-name-part></tp:taxon-name></italic>, <italic><tp:taxon-name><tp:taxon-name-part taxon-name-part-type="genus">Palaopartula</tp:taxon-name-part></tp:taxon-name></italic>, and <italic><tp:taxon-name><tp:taxon-name-part taxon-name-part-type="genus">Partula</tp:taxon-name-part></tp:taxon-name></italic>, which have large apical chambers (Fig. <xref ref-type="fig" rid="F6">6</xref>). The interior of the penis in <italic><tp:taxon-name><tp:taxon-name-part taxon-name-part-type="genus">Sphendone</tp:taxon-name-part></tp:taxon-name></italic> is sculptured with approximately ten longitudinal pilasters, unlike the single fleshy pilaster of <italic><tp:taxon-name><tp:taxon-name-part taxon-name-part-type="genus">Eua</tp:taxon-name-part></tp:taxon-name></italic> or the two large pilasters in the main chamber of the penis of <italic><tp:taxon-name><tp:taxon-name-part taxon-name-part-type="genus">Samoana</tp:taxon-name-part></tp:taxon-name></italic> (<xref ref-type="bibr" rid="B25">Kondo 1955</xref>). The pilasters of the main and apical chambers coalesce, forming a ridge between the two chambers similar to that seen in <italic><tp:taxon-name><tp:taxon-name-part taxon-name-part-type="genus">Palaopartula</tp:taxon-name-part></tp:taxon-name></italic> and unlike that in <italic><tp:taxon-name><tp:taxon-name-part taxon-name-part-type="genus">Samoana</tp:taxon-name-part></tp:taxon-name></italic> and <italic><tp:taxon-name><tp:taxon-name-part taxon-name-part-type="genus">Partula</tp:taxon-name-part></tp:taxon-name></italic>. The penial-retractor muscle enters apically and does not branch, whereas <italic><tp:taxon-name><tp:taxon-name-part taxon-name-part-type="genus">Samoana</tp:taxon-name-part></tp:taxon-name></italic> has a retractor muscle with a secondary branch that attaches to the penial chamber.</p><!--PageBreak--></tp:treatment-sec><tp:treatment-sec sec-type="remarks" id="SECID0EMXAG"><title>Remarks.</title><p>A comparison of a partial <abbrev xmlns:xlink="http://www.w3.org/1999/xlink" xlink:title="cytochrome oxidase I" id="ABBRID0ESXAG" xlink:type="simple">COI</abbrev> sequence (540 bp) of <italic><tp:taxon-name><tp:taxon-name-part taxon-name-part-type="genus">Sphendone</tp:taxon-name-part></tp:taxon-name></italic> (<named-content xmlns:xlink="http://www.w3.org/1999/xlink" content-type="dwc:institutional_code" xlink:type="simple">UF</named-content> 271885) with sequences from all other partulid genera (655 bp) shows the new genus is well differentiated from other partulid genera (Fig. <xref ref-type="fig" rid="F8">8</xref>) although we are unable to determine its sister-taxon relationships from an unrooted network.</p></tp:treatment-sec><tp:treatment-sec sec-type="etymology" id="SECID0EMYAG"><title>Etymology.</title><p>
              <italic><tp:taxon-name><tp:taxon-name-part taxon-name-part-type="genus">Sphendone</tp:taxon-name-part></tp:taxon-name></italic> is a feminine Greek noun for a sling missile and is used here in reference to the unique bullet shape of the shell among partulids. The accent is on the first syllable.</p></tp:treatment-sec><tp:treatment-sec sec-type="distribution" id="SECID0EZYAG"><title>Distribution.</title><p>Known only from Palau.</p></tp:treatment-sec><tp:treatment-sec><!--Section generated to contain objects referenced in tp:taxon-treatment.--><fig id="F3" position="float" orientation="portrait"><label>Figure 3.</label><caption><p>
          <italic><tp:taxon-name><tp:taxon-name-part taxon-name-part-type="genus">Sphendone</tp:taxon-name-part> <tp:taxon-name-part taxon-name-part-type="species">insolita</tp:taxon-name-part></tp:taxon-name></italic> sp. n.: <bold>A–C</bold> Shell, holotype, <named-content xmlns:xlink="http://www.w3.org/1999/xlink" content-type="dwc:institutional_code" xlink:type="simple">UF</named-content> 425857 <bold>D</bold> Genitalia, paratype, <named-content xmlns:xlink="http://www.w3.org/1999/xlink" content-type="dwc:institutional_code" xlink:type="simple">UF</named-content> 248690 <bold>E</bold> Penial sculpture, paratype, <named-content xmlns:xlink="http://www.w3.org/1999/xlink" content-type="dwc:institutional_code" xlink:type="simple">UF</named-content> 248690 <bold>F</bold> Jaw, paratype, <named-content xmlns:xlink="http://www.w3.org/1999/xlink" content-type="dwc:institutional_code" xlink:type="simple">UF</named-content> 248690 <bold>G–I</bold> Radula, holotype <named-content xmlns:xlink="http://www.w3.org/1999/xlink" content-type="dwc:institutional_code" xlink:type="simple">UF</named-content> 425857. <abbrev xmlns:xlink="http://www.w3.org/1999/xlink" id="ABBRID0EVHAE" xlink:type="simple">AC<def><p> = apical chamber</p></def></abbrev>; <abbrev xmlns:xlink="http://www.w3.org/1999/xlink" id="ABBRID0E4HAE" xlink:type="simple">AG<def><p> = albumen gland</p></def></abbrev>; <abbrev xmlns:xlink="http://www.w3.org/1999/xlink" id="ABBRID0EDIAE" xlink:type="simple">BC<def><p> = bursa copulatrix</p></def></abbrev>; <abbrev xmlns:xlink="http://www.w3.org/1999/xlink" id="ABBRID0ELIAE" xlink:type="simple">HD<def><p> = hermaphroditic duct</p></def></abbrev>; <abbrev xmlns:xlink="http://www.w3.org/1999/xlink" id="ABBRID0ERIAE" xlink:type="simple">OV<def><p> = free oviduct</p></def></abbrev>; <abbrev xmlns:xlink="http://www.w3.org/1999/xlink" id="ABBRID0EXIAE" xlink:type="simple">PE<def><p> = penis</p></def></abbrev>; <abbrev xmlns:xlink="http://www.w3.org/1999/xlink" id="ABBRID0E6IAE" xlink:type="simple">PG<def><p> = prostate gland</p></def></abbrev>; <abbrev xmlns:xlink="http://www.w3.org/1999/xlink" id="ABBRID0EFJAE" xlink:type="simple">PP<def><p> = penial pilasters</p></def></abbrev>; <abbrev xmlns:xlink="http://www.w3.org/1999/xlink" id="ABBRID0ELJAE" xlink:type="simple">PR<def><p> = penial retractor muscle</p></def></abbrev>; and <abbrev xmlns:xlink="http://www.w3.org/1999/xlink" id="ABBRID0ETJAE" xlink:type="simple">VD<def><p> = vas deferens</p></def></abbrev>. Scale bar: 5 mm (<bold>A–C, D</bold>); 2 mm (<bold>E</bold>); 1 mm (<bold>F</bold>); 100 µm (<bold>G–I</bold>).</p></caption><graphic xmlns:xlink="http://www.w3.org/1999/xlink" xlink:href="zookeys-614-027-g003.jpg" position="float" orientation="portrait" xlink:type="simple" id="oo_101516.jpg"/></fig><fig id="F5" position="float" orientation="portrait"><label>Figure 5.</label><caption><p>Apical sculpture of partulid genera: <bold>A</bold> <italic><tp:taxon-name><tp:taxon-name-part taxon-name-part-type="genus">Sphendone</tp:taxon-name-part> <tp:taxon-name-part taxon-name-part-type="species">insolita</tp:taxon-name-part></tp:taxon-name></italic> sp. n., holotype, <named-content xmlns:xlink="http://www.w3.org/1999/xlink" content-type="dwc:institutional_code" xlink:type="simple">UF</named-content> 425857 <bold>B</bold> <italic><tp:taxon-name><tp:taxon-name-part taxon-name-part-type="genus">Palaopartula</tp:taxon-name-part> <tp:taxon-name-part taxon-name-part-type="species">calypso</tp:taxon-name-part></tp:taxon-name></italic>, <named-content xmlns:xlink="http://www.w3.org/1999/xlink" content-type="dwc:institutional_code" xlink:type="simple">ANSP</named-content> 191976 <bold>C</bold> <italic><tp:taxon-name><tp:taxon-name-part taxon-name-part-type="genus">Palaopartula</tp:taxon-name-part> <tp:taxon-name-part taxon-name-part-type="species">leucothoe</tp:taxon-name-part></tp:taxon-name></italic>, <named-content xmlns:xlink="http://www.w3.org/1999/xlink" content-type="dwc:institutional_code" xlink:type="simple">ANSP</named-content> 294471 <bold>D</bold> <italic><tp:taxon-name><tp:taxon-name-part taxon-name-part-type="genus">Palaopartula</tp:taxon-name-part> <tp:taxon-name-part taxon-name-part-type="species">thetis</tp:taxon-name-part></tp:taxon-name></italic>, <abbrev xmlns:xlink="http://www.w3.org/1999/xlink" content-type="institution" xlink:title="Fred Kraus collection" id="ABBRID0EMEAG" xlink:type="simple">FK</abbrev> 2840 <bold>E</bold> <italic><tp:taxon-name><tp:taxon-name-part taxon-name-part-type="genus">Eua</tp:taxon-name-part> <tp:taxon-name-part taxon-name-part-type="species">zebrina</tp:taxon-name-part></tp:taxon-name></italic> (Gould, 1847), <named-content xmlns:xlink="http://www.w3.org/1999/xlink" content-type="dwc:institutional_code" xlink:type="simple">UF</named-content> 158688 <bold>F</bold> <italic><tp:taxon-name><tp:taxon-name-part taxon-name-part-type="genus">Samoana</tp:taxon-name-part> <tp:taxon-name-part taxon-name-part-type="species">strigata</tp:taxon-name-part></tp:taxon-name></italic> (Reeve, 1850), <named-content xmlns:xlink="http://www.w3.org/1999/xlink" content-type="dwc:institutional_code" xlink:type="simple">UF</named-content> 192725 <bold>G</bold> <italic><tp:taxon-name><tp:taxon-name-part taxon-name-part-type="genus">Partula</tp:taxon-name-part> <tp:taxon-name-part taxon-name-part-type="species">gibba</tp:taxon-name-part></tp:taxon-name></italic> Ferussac, 1821, <named-content xmlns:xlink="http://www.w3.org/1999/xlink" content-type="dwc:institutional_code" xlink:type="simple">UF</named-content> 195878 <bold>H</bold> <italic><tp:taxon-name><tp:taxon-name-part taxon-name-part-type="genus">Partula</tp:taxon-name-part> <tp:taxon-name-part taxon-name-part-type="species">varia</tp:taxon-name-part></tp:taxon-name></italic> Broderip, 1832, <named-content xmlns:xlink="http://www.w3.org/1999/xlink" content-type="dwc:institutional_code" xlink:type="simple">UF</named-content> 158682. Scale bar: 5 mm except 2.5 mm for <italic><tp:taxon-name><tp:taxon-name-part taxon-name-part-type="genus">Palaopartula</tp:taxon-name-part></tp:taxon-name></italic> species.</p></caption><graphic xmlns:xlink="http://www.w3.org/1999/xlink" xlink:href="zookeys-614-027-g005.jpg" position="float" orientation="portrait" xlink:type="simple" id="oo_101518.jpg"/></fig><fig id="F6" position="float" orientation="portrait"><label>Figure 6.</label><caption><p>Schematic summary of penial anatomy of partulid genera, from <xref ref-type="bibr" rid="B25">Kondo (1955)</xref> and <xref ref-type="bibr" rid="B47">Schileyko (1999)</xref>: <bold>A</bold> <italic><tp:taxon-name><tp:taxon-name-part taxon-name-part-type="genus">Eua</tp:taxon-name-part></tp:taxon-name></italic> <bold>B</bold> <italic><tp:taxon-name><tp:taxon-name-part taxon-name-part-type="genus">Samoana</tp:taxon-name-part></tp:taxon-name></italic> <bold>C</bold> <italic><tp:taxon-name><tp:taxon-name-part taxon-name-part-type="genus">Sphendone</tp:taxon-name-part></tp:taxon-name></italic> <bold>D</bold> <italic><tp:taxon-name><tp:taxon-name-part taxon-name-part-type="genus">Palaopartula</tp:taxon-name-part></tp:taxon-name></italic> <bold>E</bold> <italic><tp:taxon-name><tp:taxon-name-part taxon-name-part-type="genus">Partula</tp:taxon-name-part></tp:taxon-name></italic>. <abbrev xmlns:xlink="http://www.w3.org/1999/xlink" id="ABBRID0EKJAG" xlink:type="simple">AC<def><p> = apical chamber</p></def></abbrev>; <abbrev xmlns:xlink="http://www.w3.org/1999/xlink" id="ABBRID0ESJAG" xlink:type="simple">EP<def><p> = epiphallus</p></def></abbrev>; <abbrev xmlns:xlink="http://www.w3.org/1999/xlink" id="ABBRID0EYJAG" xlink:type="simple">F<def><p> = flagellum</p></def></abbrev>, <abbrev xmlns:xlink="http://www.w3.org/1999/xlink" id="ABBRID0E5JAG" xlink:type="simple">PP<def><p> = penial pilasters</p></def></abbrev>; <abbrev xmlns:xlink="http://www.w3.org/1999/xlink" id="ABBRID0EEKAG" xlink:type="simple">PR<def><p> = penial retractor muscle</p></def></abbrev>; and <abbrev xmlns:xlink="http://www.w3.org/1999/xlink" id="ABBRID0EMKAG" xlink:type="simple">VD<def><p> = vas deferens</p></def></abbrev>.</p></caption><graphic xmlns:xlink="http://www.w3.org/1999/xlink" xlink:href="zookeys-614-027-g006.jpg" position="float" orientation="portrait" xlink:type="simple" id="oo_101519.jpg"/></fig><fig id="F8" position="float" orientation="portrait"><label>Figure 8.</label><caption><p>An unrooted network of partial <abbrev xmlns:xlink="http://www.w3.org/1999/xlink" xlink:title="cytochrome oxidase I" id="ABBRID0ECNAG" xlink:type="simple">COI</abbrev> sequences (540 bp for <italic><tp:taxon-name><tp:taxon-name-part taxon-name-part-type="genus">Sphendone</tp:taxon-name-part></tp:taxon-name></italic>, 655 bp for the other species) of <tp:taxon-name><tp:taxon-name-part taxon-name-part-type="family">Partulidae</tp:taxon-name-part></tp:taxon-name> constructed using MrBayes as implemented in Geneious version 6.1.7. Node labels are posterior probabilities. The scale bar is equal to 2% sequence divergence.</p></caption><graphic xmlns:xlink="http://www.w3.org/1999/xlink" xlink:href="zookeys-614-027-g008.jpg" position="float" orientation="portrait" xlink:type="simple" id="oo_101521.jpg"/></fig></tp:treatment-sec><ref-list><ref id="B25"><mixed-citation xmlns:xlink="http://www.w3.org/1999/xlink" xlink:type="simple">
          <person-group><name name-style="western"><surname>Kondo</surname><given-names>Y</given-names></name></person-group> (<year>1955</year>) <source>A revision of the family <tp:taxon-name><tp:taxon-name-part taxon-name-part-type="family">Partulidae</tp:taxon-name-part></tp:taxon-name></source>. <comment>PhD Thesis</comment>, <publisher-loc>Cambridge, Harvard University</publisher-loc>, <publisher-loc>Massachusetts</publisher-loc>.</mixed-citation></ref><ref id="B47"><mixed-citation xmlns:xlink="http://www.w3.org/1999/xlink" xlink:type="simple">
          <person-group><name name-style="western"><surname>Schileyko</surname><given-names>AA</given-names></name></person-group> (<year>1999</year>) <article-title>Treatise on recent terrestrial pulmonate molluscs, Part 3. <tp:taxon-name><tp:taxon-name-part taxon-name-part-type="family">Partulidae</tp:taxon-name-part></tp:taxon-name>, <tp:taxon-name><tp:taxon-name-part taxon-name-part-type="family">Aillyidae</tp:taxon-name-part></tp:taxon-name>, <tp:taxon-name><tp:taxon-name-part taxon-name-part-type="family">Bulimulidae</tp:taxon-name-part></tp:taxon-name>, <tp:taxon-name><tp:taxon-name-part taxon-name-part-type="family">Orthalicidae</tp:taxon-name-part></tp:taxon-name>, <tp:taxon-name><tp:taxon-name-part taxon-name-part-type="family">Megaspiridae</tp:taxon-name-part></tp:taxon-name>, <tp:taxon-name><tp:taxon-name-part taxon-name-part-type="family">Urocoptidae</tp:taxon-name-part></tp:taxon-name>.</article-title> <source>Ruthenica</source>, <supplement>Supplement</supplement> <volume>2</volume>: <fpage>262</fpage>–<lpage>436</lpage>.</mixed-citation></ref></ref-list></tp:taxon-treatment>
