# Supplementary material for: Revision of Partulidae (Gastropoda, Stylommatophora) of Palau, with description of a new genus for an unusual ground-dwelling species
Source: Zookeys. 2016 Sep 1;(614):27–49. doi: 10.3897/zookeys.614.8807 (PMC5027655; doi:10.3897/zookeys.614.8807)
Supplement: XML Treatment for Sphendone insolita [file zookeys.614.8807-treatment3.xml]

<!DOCTYPE tp:taxon-treatment
  PUBLIC "-//TaxonX//DTD Taxonomic Treatment Publishing DTD v0 20100105//EN" "tax-treatment-NSO.dtd">
<tp:taxon-treatment xmlns:tp="http://www.plazi.org/taxpub"><tp:treatment-meta><kwd-group><label>Taxon classification</label><kwd><named-content content-type="kingdom">Animalia</named-content></kwd><kwd><named-content content-type="order">Stylommatophora</named-content></kwd><kwd><named-content content-type="family">Partulidae</named-content></kwd></kwd-group><mixed-citation publication-type="journal"><person-group><name><surname>Slapcinsky</surname><given-names>John</given-names></name><name><surname>Kraus</surname><given-names>Fred</given-names></name></person-group><article-title>Revision of <tp:taxon-name><tp:taxon-name-part taxon-name-part-type="family">Partulidae</tp:taxon-name-part></tp:taxon-name> (<tp:taxon-name><tp:taxon-name-part taxon-name-part-type="class">Gastropoda</tp:taxon-name-part></tp:taxon-name>, <tp:taxon-name><tp:taxon-name-part taxon-name-part-type="order">Stylommatophora</tp:taxon-name-part></tp:taxon-name>) of Palau, with description of a new genus for an unusual ground-dwelling species</article-title><source>Zookeys</source><day>1</day><month>9</month><year>2016</year><volume>2016</volume><issue>614</issue><fpage>27</fpage><lpage>49</lpage><pub-id pub-id-type="doi">10.3897/zookeys.614.8807</pub-id></mixed-citation></tp:treatment-meta><tp:nomenclature><tp:taxon-name>
              <tp:taxon-name-part taxon-name-part-type="genus">Sphendone</tp:taxon-name-part>
              <tp:taxon-name-part taxon-name-part-type="species">insolita</tp:taxon-name-part>
              <object-id xmlns:xlink="http://www.w3.org/1999/xlink" content-type="zoobank" xlink:type="simple">http://zoobank.org/2CC94994-C317-4CDA-A815-D07C1084FD8C</object-id>
            </tp:taxon-name><tp:taxon-status xmlns:xlink="http://www.w3.org/1999/xlink" xlink:type="simple">sp. n.</tp:taxon-status><xref ref-type="fig" rid="F2">Figs 2</xref><xref ref-type="fig" rid="F3">, 3</xref></tp:nomenclature><tp:treatment-sec sec-type="material" id="SECID0EL1AG"><title>Holotype.</title><p><named-content xmlns:xlink="http://www.w3.org/1999/xlink" content-type="dwc:institutional_code" xlink:type="simple">UF</named-content> 425857, <named-content xmlns:xlink="http://www.w3.org/1999/xlink" content-type="dwc:verbatimCoordinates" xlink:type="simple"><named-content content-type="geo-json" specific-use="{&#34;type&#34;:&#34;Point&#34;,&#34;coordinates&#34;:[-134.449300,7.260000]}" id="NCID0E31AG" xlink:type="simple">7.2600°N, 134.4493°W</named-content></named-content>, collected along trail to German Lighthouse, Ngeruktabel (Uruktapel) Island, Palau, F. Kraus, 24 August 1998.</p></tp:treatment-sec><tp:treatment-sec sec-type="material" id="SECID0EB2AG"><title>Paratypes</title><p>
              <bold>(n = 76).</bold> Palau: Ngeruktabel (Uruktapel) Island: along trail to German Lighthouse, <named-content xmlns:xlink="http://www.w3.org/1999/xlink" content-type="dwc:verbatimCoordinates" xlink:type="simple"><named-content content-type="geo-json" specific-use="{&#34;type&#34;:&#34;Point&#34;,&#34;coordinates&#34;:[-134.449300,7.260000]}" id="NCID0EM2AG" xlink:type="simple">7.2600°N, 134.4493°W</named-content></named-content>, F. Kraus, 24 August 1998 (<named-content xmlns:xlink="http://www.w3.org/1999/xlink" content-type="dwc:institutional_code" xlink:type="simple">UF</named-content> 271885, 8 alcohol preserved, <named-content xmlns:xlink="http://www.w3.org/1999/xlink" content-type="dwc:institutional_code" xlink:type="simple">UF</named-content> 271886, 16 dry shells); at ruins of Japanese artillery battery, 150 meters, F. G. Thompson, 23 October 1985 (<named-content xmlns:xlink="http://www.w3.org/1999/xlink" content-type="dwc:institutional_code" xlink:type="simple">UF</named-content> 248690, 16 alcohol preserved; <named-content xmlns:xlink="http://www.w3.org/1999/xlink" content-type="dwc:institutional_code" xlink:type="simple">UF</named-content> 248689, 31 dry shells); along mossy wall downhill of compound ruins, J. Starmer, 21 August 1999 (<named-content xmlns:xlink="http://www.w3.org/1999/xlink" content-type="dwc:institutional_code" xlink:type="simple">UF</named-content> 332693, 6 dry shells).</p></tp:treatment-sec><tp:treatment-sec sec-type="material" id="SECID0EZ3AG"><title>Other material examined.</title><p>Palau: Eil Malk (Mecherchar) Island: southeastern peninsula, from hermit crab, F. G. Thompson, 22 October 1985 (<named-content xmlns:xlink="http://www.w3.org/1999/xlink" content-type="dwc:institutional_code" xlink:type="simple">UF</named-content> 249044, 1 dry shell).</p></tp:treatment-sec><tp:treatment-sec sec-type="diagnosis" id="SECID0EH4AG"><title>Diagnosis.</title><p>Large, obese-pupoid shell approximately 18–23 mm in height and 13–15 mm in width, with 4.5–5.1 whorls. Body whorl descends below the penultimate whorl. Protoconch sculptured with growth lines, strongest near the sutures; spiral sculpture lacking or, less commonly, comprising faint and irregular striae. Wavy spiral striae are progressively stronger and more regular on penultimate and body whorls but never become regular and strong. Peristome widely expanded and reflexed, palatal and parietal margins nearly parallel, base evenly rounded. Palatal margin with slight central thickening; parietal margin attaching to the body whorl at umbilicus. Penis long, with apical insertion of the vas deferens and retractor muscle. Approximately ten longitudinal pilasters coalesce to form a ridge that defines a small apical chamber below the insertion of the vas deferens.</p></tp:treatment-sec><tp:treatment-sec sec-type="description" id="SECID0EM4AG"><title>Description of holotype.</title><p>Shell obese-pupoid, height 22.2 mm, width 14.0 mm, with 4.9 whorls (Fig. <xref ref-type="fig" rid="F3">3A–C</xref>). Whorls moderately inflated, with impressed sutures. Apex somewhat bluntly rounded (Fig. <xref ref-type="fig" rid="F5">5A</xref>). Protoconch and teleoconch whorls sculptured with strong growth lines, especially near the sutures; there are also irregularly expressed, weak and wavy spiral striae that become progressively stronger in later whorls. Last whorl descending underneath the penultimate whorl. Aperture elongate, sides nearly straight and parallel. Outer edge of peristome curving slightly inward at middle, base evenly rounded. Aperture height 12.1 mm, width 9.3 mm. Interior of aperture <!--PageBreak--><!--PageBreak--><!--PageBreak-->brown. Peristome nearly complete, broadly expanded and reflexed, thickened, brown towards the aperture, fading to brown-white and reflexed abaperturally. Parietal callus thin in the middle and much thickened at the inner and outer insertions of the lip. Shell color medium brown, with a poorly defined paler band below the suture on early whorls that widens on subsequent whorls. Penultimate whorl pale brown to straw yellow-brown except for a poorly defined and narrow darker-brown band below the suture. Body whorl darkens, the second half entirely darker brown.</p><p>
              <bold>Variation.</bold> Measurements of 56 adult shells: height 18.3–22.7 mm, mean 21.1 ± 0.8 mm; width 12.9–14.9 mm, mean 14.0 ± 0.4 mm; whorls 4.5–5.1, mean 4.9 ± 0.1. Aperture height 10.5–12.1 mm, mean 11.3 ± 0.4 mm. Aperture width 8.4–9.8 mm, mean 9.2 ± 0.3 mm. Most shells are similar to the holotype in coloration, but three of 79 shells are uniformly white. These white-shelled individuals have normal surface sculpture and are not worn. Nor are they albino, as evidenced by their normal mantle pigmentation. Most shells are dextral, but two of 79 are sinistral.</p><p>
              <bold>Pallial system (2 specimens).</bold> Nephridium nearly 2/3 length of pallial cavity, broad at base, tapering anteriorly, and sharply turned at renal orifice (Fig. <xref ref-type="fig" rid="F2">2</xref>). Pericardium approximately 1/3 length of nephridium. Pulmonary vein long and unbranched, ending near mantle collar. Mantle lacks any other obvious venation.</p><p>
              <bold>Radula (2 specimens).</bold> Central tooth two-thirds height of lateral teeth, trigonal, with poorly defined ectocones (Fig. <xref ref-type="fig" rid="F3">3I</xref>, central row). First lateral teeth bicuspid, ectocone 1/3–1/2 height of broad mesocone, which narrows abruptly at the tip (Fig. <xref ref-type="fig" rid="F3">3I</xref>, flanking central row). First ten lateral teeth similar in size and shape. Next five rapidly becoming narrower and beginning to develop multiple ectocones (Fig. <xref ref-type="fig" rid="F3">3H</xref>). Next 80 teeth narrow, slowly grading into marginals, width approximately one-quarter height, with two to several ectocones (Fig. <xref ref-type="fig" rid="F3">3G</xref>).</p><p>
              <bold>Jaw (1 specimen).</bold> Crescent-shaped, thin, stegognathous, composed of many narrow flat plaits that converge towards middle of cutting edge, which is not raised and does not bear a central cusp (Fig. <xref ref-type="fig" rid="F3">3F</xref>).</p><!--PageBreak--><p>
              <bold>Reproductive system (10 specimens).</bold> Prostate gland short, extending only a short distance beyond albumen gland (Fig. <xref ref-type="fig" rid="F3">3D</xref>). Vas deferens weakly attached by fibers above penial-oviduct juncture, attached strongly to penis at its mid-point and again to penial-retractor muscle just above insertion on apex of penis; entering penis apically. Penis relatively long, cylindrical, divided into two chambers; the main chamber sculptured with numerous longitudinal pilasters crossed perpendicularly by weaker pilasters; the apical chamber sculptured with relatively weak pilasters. Pilasters fuse at the junction of the two chambers, forming a ridge below the insertion of the vas deferens (Fig. <xref ref-type="fig" rid="F3">3E</xref>). Atrium very short. Vagina short. Bursa copulatrix receptical oblong, tapering gently and imperceptibly to its duct. Single large egg 6.4–6.6 mm, mean 6.5 ± 0.1 mm (n = 6), with hard calcareous shell (Fig. <xref ref-type="fig" rid="F3">3D</xref>) found in six of ten dissections, one of these also had an embryo; another embryo found in an individual without an egg. Hermaphroditic duct narrow and highly convoluted.</p></tp:treatment-sec><tp:treatment-sec sec-type="comparisons" id="SECID0EX6AG"><title>Comparisons with other species.</title><p>The new species differs from other partulids as stated for the genus.</p></tp:treatment-sec><tp:treatment-sec sec-type="etymology" id="SECID0E36AG"><title>Etymology.</title><p>The trivial name is a feminine Latin adjective meaning unusual, in recognition of both the unusual shell shape and ecological habits for a partulid.</p></tp:treatment-sec><tp:treatment-sec sec-type="distribution" id="SECID0EBABG"><title>Distribution.</title><p>Known only from southeasternmost Ngeruktabel (Uruktapel) and nearby Mecherchar (Eil Malk) Islands, Palau, Caroline Islands (Figs <xref ref-type="fig" rid="F7">7</xref>, <xref ref-type="fig" rid="F9">9</xref>). These two islands are separated by shallow waters and were connected in the past few thousand years, as the maximum depth between the two islands is only 25 m (<xref ref-type="bibr" rid="B19">Defense Mapping Agency 1996</xref>). Because all the hundreds of islands within the central fringing reef of Palau comprised a single island during the last glaciation event (<xref ref-type="bibr" rid="B6">Colin 2009</xref>), the species may be more widely distributed among other of the Rock Islands than is currently apparent.</p><fig id="F9" position="float" orientation="portrait"><label>Figure 9.</label><caption><p>
          <bold>A–C</bold> GPS stations on Ngeruktabel Island, Palau, demarcating the trail to the German lighthouse, along which the type series of <italic><tp:taxon-name><tp:taxon-name-part taxon-name-part-type="genus">Sphendone</tp:taxon-name-part> <tp:taxon-name-part taxon-name-part-type="species">insolita</tp:taxon-name-part></tp:taxon-name></italic> was collected.</p></caption><graphic xmlns:xlink="http://www.w3.org/1999/xlink" xlink:href="zookeys-614-027-g009.jpg" position="float" orientation="portrait" xlink:type="simple" id="oo_101522.jpg"/></fig></tp:treatment-sec><tp:treatment-sec sec-type="Ecological notes" id="SECID0EQBBG"><title>Ecological notes.</title><p>Live individuals of the new species were collected only from beneath rocks, between soil and the overlying rock, or deep in rock piles. Dead shells were also found on the soil surface and in leaf litter among stones. The site is well-developed limestone rainforest (Fig. <xref ref-type="fig" rid="F10">10</xref>) that was partially cleared during WWII but is now difficult to distinguish from undisturbed forest (<xref ref-type="bibr" rid="B17">Crombie and Pregill 1999</xref>).</p><fig id="F10" position="float" orientation="portrait"><label>Figure 10.</label><caption><p>Photos of forested habitat at the type locality of <italic><tp:taxon-name><tp:taxon-name-part taxon-name-part-type="genus">Sphendone</tp:taxon-name-part> <tp:taxon-name-part taxon-name-part-type="species">insolita</tp:taxon-name-part></tp:taxon-name></italic> on eastern Ngeruktabel Island. <bold>A</bold> Aerial view of the area, looking toward the southwest, showing the German lighthouse at the highest point <bold>B–D</bold> Forested trail along which the type series of <italic><tp:taxon-name><tp:taxon-name-part taxon-name-part-type="genus">Sphendone</tp:taxon-name-part> <tp:taxon-name-part taxon-name-part-type="species">insolita</tp:taxon-name-part></tp:taxon-name></italic> was collected.</p></caption><graphic xmlns:xlink="http://www.w3.org/1999/xlink" xlink:href="zookeys-614-027-g010.jpg" position="float" orientation="portrait" xlink:type="simple" id="oo_101523.jpg"/></fig></tp:treatment-sec><tp:treatment-sec><!--Section generated to contain objects referenced in tp:taxon-treatment.--><fig id="F2" position="float" orientation="portrait"><label>Figure 2.</label><caption><p>Pallial organs of <italic><tp:taxon-name><tp:taxon-name-part taxon-name-part-type="genus">Sphendone</tp:taxon-name-part> <tp:taxon-name-part taxon-name-part-type="species">insolita</tp:taxon-name-part></tp:taxon-name></italic> sp. n., paratype, <named-content xmlns:xlink="http://www.w3.org/1999/xlink" content-type="dwc:institutional_code" xlink:type="simple">UF</named-content> 248690. <abbrev xmlns:xlink="http://www.w3.org/1999/xlink" id="ABBRID0EIEAE" xlink:type="simple">MC<def><p> = mantle collar</p></def></abbrev>; <abbrev xmlns:xlink="http://www.w3.org/1999/xlink" id="ABBRID0EQEAE" xlink:type="simple">NE<def><p> = nephridium</p></def></abbrev>; <abbrev xmlns:xlink="http://www.w3.org/1999/xlink" id="ABBRID0EYEAE" xlink:type="simple">PC<def><p> = pericardium</p></def></abbrev>; <abbrev xmlns:xlink="http://www.w3.org/1999/xlink" id="ABBRID0EAFAE" xlink:type="simple">PV<def><p> = pulmonary vein</p></def></abbrev>; and <abbrev xmlns:xlink="http://www.w3.org/1999/xlink" id="ABBRID0EGFAE" xlink:type="simple">RP<def><p> = renal pore</p></def></abbrev>. Scale bar: 5 mm.</p></caption><graphic xmlns:xlink="http://www.w3.org/1999/xlink" xlink:href="zookeys-614-027-g002.jpg" position="float" orientation="portrait" xlink:type="simple" id="oo_101515.jpg"/></fig><fig id="F3" position="float" orientation="portrait"><label>Figure 3.</label><caption><p>
          <italic><tp:taxon-name><tp:taxon-name-part taxon-name-part-type="genus">Sphendone</tp:taxon-name-part> <tp:taxon-name-part taxon-name-part-type="species">insolita</tp:taxon-name-part></tp:taxon-name></italic> sp. n.: <bold>A–C</bold> Shell, holotype, <named-content xmlns:xlink="http://www.w3.org/1999/xlink" content-type="dwc:institutional_code" xlink:type="simple">UF</named-content> 425857 <bold>D</bold> Genitalia, paratype, <named-content xmlns:xlink="http://www.w3.org/1999/xlink" content-type="dwc:institutional_code" xlink:type="simple">UF</named-content> 248690 <bold>E</bold> Penial sculpture, paratype, <named-content xmlns:xlink="http://www.w3.org/1999/xlink" content-type="dwc:institutional_code" xlink:type="simple">UF</named-content> 248690 <bold>F</bold> Jaw, paratype, <named-content xmlns:xlink="http://www.w3.org/1999/xlink" content-type="dwc:institutional_code" xlink:type="simple">UF</named-content> 248690 <bold>G–I</bold> Radula, holotype <named-content xmlns:xlink="http://www.w3.org/1999/xlink" content-type="dwc:institutional_code" xlink:type="simple">UF</named-content> 425857. <abbrev xmlns:xlink="http://www.w3.org/1999/xlink" id="ABBRID0EVHAE" xlink:type="simple">AC<def><p> = apical chamber</p></def></abbrev>; <abbrev xmlns:xlink="http://www.w3.org/1999/xlink" id="ABBRID0E4HAE" xlink:type="simple">AG<def><p> = albumen gland</p></def></abbrev>; <abbrev xmlns:xlink="http://www.w3.org/1999/xlink" id="ABBRID0EDIAE" xlink:type="simple">BC<def><p> = bursa copulatrix</p></def></abbrev>; <abbrev xmlns:xlink="http://www.w3.org/1999/xlink" id="ABBRID0ELIAE" xlink:type="simple">HD<def><p> = hermaphroditic duct</p></def></abbrev>; <abbrev xmlns:xlink="http://www.w3.org/1999/xlink" id="ABBRID0ERIAE" xlink:type="simple">OV<def><p> = free oviduct</p></def></abbrev>; <abbrev xmlns:xlink="http://www.w3.org/1999/xlink" id="ABBRID0EXIAE" xlink:type="simple">PE<def><p> = penis</p></def></abbrev>; <abbrev xmlns:xlink="http://www.w3.org/1999/xlink" id="ABBRID0E6IAE" xlink:type="simple">PG<def><p> = prostate gland</p></def></abbrev>; <abbrev xmlns:xlink="http://www.w3.org/1999/xlink" id="ABBRID0EFJAE" xlink:type="simple">PP<def><p> = penial pilasters</p></def></abbrev>; <abbrev xmlns:xlink="http://www.w3.org/1999/xlink" id="ABBRID0ELJAE" xlink:type="simple">PR<def><p> = penial retractor muscle</p></def></abbrev>; and <abbrev xmlns:xlink="http://www.w3.org/1999/xlink" id="ABBRID0ETJAE" xlink:type="simple">VD<def><p> = vas deferens</p></def></abbrev>. Scale bar: 5 mm (<bold>A–C, D</bold>); 2 mm (<bold>E</bold>); 1 mm (<bold>F</bold>); 100 µm (<bold>G–I</bold>).</p></caption><graphic xmlns:xlink="http://www.w3.org/1999/xlink" xlink:href="zookeys-614-027-g003.jpg" position="float" orientation="portrait" xlink:type="simple" id="oo_101516.jpg"/></fig><fig id="F5" position="float" orientation="portrait"><label>Figure 5.</label><caption><p>Apical sculpture of partulid genera: <bold>A</bold> <italic><tp:taxon-name><tp:taxon-name-part taxon-name-part-type="genus">Sphendone</tp:taxon-name-part> <tp:taxon-name-part taxon-name-part-type="species">insolita</tp:taxon-name-part></tp:taxon-name></italic> sp. n., holotype, <named-content xmlns:xlink="http://www.w3.org/1999/xlink" content-type="dwc:institutional_code" xlink:type="simple">UF</named-content> 425857 <bold>B</bold> <italic><tp:taxon-name><tp:taxon-name-part taxon-name-part-type="genus">Palaopartula</tp:taxon-name-part> <tp:taxon-name-part taxon-name-part-type="species">calypso</tp:taxon-name-part></tp:taxon-name></italic>, <named-content xmlns:xlink="http://www.w3.org/1999/xlink" content-type="dwc:institutional_code" xlink:type="simple">ANSP</named-content> 191976 <bold>C</bold> <italic><tp:taxon-name><tp:taxon-name-part taxon-name-part-type="genus">Palaopartula</tp:taxon-name-part> <tp:taxon-name-part taxon-name-part-type="species">leucothoe</tp:taxon-name-part></tp:taxon-name></italic>, <named-content xmlns:xlink="http://www.w3.org/1999/xlink" content-type="dwc:institutional_code" xlink:type="simple">ANSP</named-content> 294471 <bold>D</bold> <italic><tp:taxon-name><tp:taxon-name-part taxon-name-part-type="genus">Palaopartula</tp:taxon-name-part> <tp:taxon-name-part taxon-name-part-type="species">thetis</tp:taxon-name-part></tp:taxon-name></italic>, <abbrev xmlns:xlink="http://www.w3.org/1999/xlink" content-type="institution" xlink:title="Fred Kraus collection" id="ABBRID0EMEAG" xlink:type="simple">FK</abbrev> 2840 <bold>E</bold> <italic><tp:taxon-name><tp:taxon-name-part taxon-name-part-type="genus">Eua</tp:taxon-name-part> <tp:taxon-name-part taxon-name-part-type="species">zebrina</tp:taxon-name-part></tp:taxon-name></italic> (Gould, 1847), <named-content xmlns:xlink="http://www.w3.org/1999/xlink" content-type="dwc:institutional_code" xlink:type="simple">UF</named-content> 158688 <bold>F</bold> <italic><tp:taxon-name><tp:taxon-name-part taxon-name-part-type="genus">Samoana</tp:taxon-name-part> <tp:taxon-name-part taxon-name-part-type="species">strigata</tp:taxon-name-part></tp:taxon-name></italic> (Reeve, 1850), <named-content xmlns:xlink="http://www.w3.org/1999/xlink" content-type="dwc:institutional_code" xlink:type="simple">UF</named-content> 192725 <bold>G</bold> <italic><tp:taxon-name><tp:taxon-name-part taxon-name-part-type="genus">Partula</tp:taxon-name-part> <tp:taxon-name-part taxon-name-part-type="species">gibba</tp:taxon-name-part></tp:taxon-name></italic> Ferussac, 1821, <named-content xmlns:xlink="http://www.w3.org/1999/xlink" content-type="dwc:institutional_code" xlink:type="simple">UF</named-content> 195878 <bold>H</bold> <italic><tp:taxon-name><tp:taxon-name-part taxon-name-part-type="genus">Partula</tp:taxon-name-part> <tp:taxon-name-part taxon-name-part-type="species">varia</tp:taxon-name-part></tp:taxon-name></italic> Broderip, 1832, <named-content xmlns:xlink="http://www.w3.org/1999/xlink" content-type="dwc:institutional_code" xlink:type="simple">UF</named-content> 158682. Scale bar: 5 mm except 2.5 mm for <italic><tp:taxon-name><tp:taxon-name-part taxon-name-part-type="genus">Palaopartula</tp:taxon-name-part></tp:taxon-name></italic> species.</p></caption><graphic xmlns:xlink="http://www.w3.org/1999/xlink" xlink:href="zookeys-614-027-g005.jpg" position="float" orientation="portrait" xlink:type="simple" id="oo_101518.jpg"/></fig><fig id="F7" position="float" orientation="portrait"><label>Figure 7.</label><caption><p>Geographic ranges of the five partulid genera. Map modified from <xref ref-type="bibr" rid="B27">Lee et al. (2014)</xref>.</p></caption><graphic xmlns:xlink="http://www.w3.org/1999/xlink" xlink:href="zookeys-614-027-g007.jpg" position="float" orientation="portrait" xlink:type="simple" id="oo_101520.jpg"/></fig></tp:treatment-sec><ref-list><ref id="B27"><mixed-citation xmlns:xlink="http://www.w3.org/1999/xlink" xlink:type="simple">
          <person-group><name name-style="western"><surname>Lee</surname><given-names>T</given-names></name><name name-style="western"><surname>Li</surname><given-names>J</given-names></name><name name-style="western"><surname>Churchill</surname><given-names>CKC</given-names></name><name name-style="western"><surname>Ó Foighil</surname><given-names>D</given-names></name></person-group> (<year>2014</year>) <article-title>Evolutionary history of a vanishing radiation: isolation-dependent persistence and diversification in Pacific Island partulid tree snails.</article-title> <source>BMC Evolutionary Biology</source> <volume>14</volume>: <lpage>202</lpage>. doi: <ext-link xlink:type="simple" ext-link-type="doi" xlink:href="10.1186/s12862-014-0202-3">10.1186/s12862-014-0202-3</ext-link></mixed-citation></ref><ref id="B19"><mixed-citation xmlns:xlink="http://www.w3.org/1999/xlink" xlink:type="simple">
          <institution xlink:type="simple">Defense Mapping Agency</institution> (<year>1996</year>) <source>Map 81141 “Palau Islands”</source>. <publisher-loc>Washington, D.C.</publisher-loc></mixed-citation></ref><ref id="B6"><mixed-citation xmlns:xlink="http://www.w3.org/1999/xlink" xlink:type="simple">
          <person-group><name name-style="western"><surname>Colin</surname><given-names>PL</given-names></name></person-group> (<year>2009</year>) <source>Marine environments of Palau.</source> <publisher-name>Indo-Pacific Press</publisher-name>, <publisher-loc>San Diego</publisher-loc>, <size units="page">416 pp</size>.</mixed-citation></ref><ref id="B17"><mixed-citation xmlns:xlink="http://www.w3.org/1999/xlink" xlink:type="simple">
          <person-group><name name-style="western"><surname>Crombie</surname><given-names>RI</given-names></name><name name-style="western"><surname>Pregill</surname><given-names>GK</given-names></name></person-group> (<year>1999</year>) <article-title>A checklist of the herpetofauna of the Palau Islands (Republic of Belau), Oceania.</article-title> <source>Herpetological Monographs</source> <volume>13</volume>: <fpage>29</fpage>–<lpage>80</lpage>. doi: <ext-link xlink:type="simple" ext-link-type="doi" xlink:href="10.2307/1467060">10.2307/1467060</ext-link></mixed-citation></ref></ref-list></tp:taxon-treatment>
